# Supplementary material for: Combined use of expression and CGH arrays pinpoints novel candidate genes in Ewing sarcoma family of tumors
Source: BMC Cancer. 2009 Jan 14;9:17. doi: 10.1186/1471-2407-9-17 (PMC2633345; doi:10.1186/1471-2407-9-17)
Supplement: Additional file 1 — Results of integration analysis on RNA and DNA data in ESFT. Complete results of bioinformatic analysis (gene location, correlation, p-value, q-value and copy number status) on DNA and RNA data integration. [file 1471-2407-9-17-S1.xls]

## Sheet: Sheet1
Probeset	Symbol	Name	Chromosome	Cytoband	Location	Correlation	p-value	Copynumber status	Agilent probe	q-value	CNV	InDel
219289_at	HEATR3	HEAT repeat containing 3	16	16q12.1	48697286- 48697733	0.876471	2.2e-16	Deleted	A_14_P103720	6.04909e-13	No	No
242497_at	TRAFD1	TRAF-type zinc finger domain containing 1	12	12q	111075038-111075556	0.852941	2.2e-16	Gained	A_14_P132975	6.04909e-13	Yes	No
226242_at	C1orf131	chromosome 1 open reading frame 131	1	1q42.2	229426179-229426672	0.85	2.2e-16	Unspecified	A_14_P108942	6.04909e-13	No	No
200896_x_at	HDGF	hepatoma-derived growth factor (high-mobility group protein 1-like)	1	1q21-q23	154978607-154979115	0.844118	1.46582e-05	Gained	A_14_P105949	0.0241824	No	No
220890_s_at	DDX47	DEAD (Asp-Glu-Ala-Asp) box polypeptide 47	12	12p13.1	12873623- 12874134	0.844118	1.46582e-05	Gained	A_14_P119209	0.0241824	No	No
212261_at	TNRC15	trinucleotide repeat containing 15	2	2q37.1	233431003-233431539	0.838235	3.47261e-05	Unspecified	A_14_P139399	0.0477412	No	No
226951_at	MGC5509	NA	2	2q12.2	105331075-105331416	0.832353	5.88862e-05	Unspecified	A_14_P107368	0.0693911	No	No
215583_at	TMEM63A	transmembrane protein 63A	1	1q42.12	224110806-224111244	0.829412	7.26541e-05	Gained	A_14_P138423	0.0749133	No	No
214061_at	WDR67	WD repeat domain 67	8	8q24.13	124233227-124233523	0.826471	8.76339e-05	Gained	A_14_P137564	0.080319	No	No
1556242_a_at	GSDMDC1	gasdermin domain containing 1	8	8q24.3	144710202-144710602	-0.820588	0.00013084	Gained	A_14_P132308	0.107927	No	No
242224_at	GPATC2	G patch domain containing 2	1	1q41	215848737-215849264	0.811765	0.000183196	Unspecified	A_14_P114359	0.137377	Yes	No
201760_s_at	WSB2	WD repeat and SOCS box-containing 2	12	12q24.23	116955326-116955682	0.808824	0.000206977	Unspecified	A_14_P112791	0.142275	No	No
211592_s_at	CACNA1C	calcium channel, voltage-dependent, L type, alpha 1C subunit	12	12p13.3	2670999- 2671234	-0.802941	0.00027427	Deleted	A_14_P103133	0.160673	No	No
1569909_at	KRT6L	NA	12	12q13.13	51501640- 51502010	-0.8	0.000304561	Unspecified	A_14_P137155	0.160673	No	No
225073_at	PPHLN1	periphilin 1	12	12q12	41121456- 41121979	0.797059	0.000320477	Gained	A_14_P115994	0.160673	No	No
220251_at	C1orf107	chromosome 1 open reading frame 107	1	1q32.2	208096981-208097464	0.794118	0.000353912	Gained	A_14_P139450	0.160673	No	No
213145_at	FBXL14	F-box and leucine-rich repeat protein 14	12	12p13.33	1570852- 1571348	0.794118	0.000353912	Unspecified	A_14_P121630	0.160673	No	No
1569578_at	ANKRD11	ankyrin repeat domain 11	16	16q24.3	87999533- 87999771	0.794118	0.000353912	Deleted	A_14_P116306	0.160673	Yes	No
1556348_at	HEATR1	HEAT repeat containing 1	1	1q43	234815741-234816376	0.791176	0.000389568	Gained	A_14_P134520	0.160673	No	No
203073_at	COG2	component of oligomeric golgi complex 2	1	1q42.2	228895774-228896323	0.791176	0.000389568	Gained	A_14_P128545	0.160673	No	No
209668_x_at	CES2	carboxylesterase 2 (intestine, liver)	16	16q22.1	65534052- 65535488	0.782353	0.000510925	Deleted	A_14_P109679	0.20069	No	No
224904_at	PDPR	NA	16	16q22.1	68753385- 68753877	0.779412	0.000556545	Deleted	A_14_P102312	0.208673	Yes	No
217861_s_at	PREB	prolactin regulatory element binding	2	2p23.3	27207175- 27207696	0.773529	0.000656244	Gained	A_14_P200056	0.222539	Yes	No
209136_s_at	USP10	ubiquitin specific peptidase 10	16	16q24.1	83335739- 83336024	0.773529	0.000656244	Unspecified	A_14_P121184	0.222539	No	No
224634_at	GPATC4	G patch domain containing 4	1	1q22	154830913-154831453	0.770588	0.000710572	Unspecified	A_14_P124908	0.222539	No	No
213225_at	PPM1B	protein phosphatase 1B (formerly 2C), magnesium-dependent, beta isoform	2	2p21	44311591- 44312061	0.770588	0.000710572	Unspecified	A_14_P115943	0.222539	Yes	No
218794_s_at	TXNL4B	thioredoxin-like 4B	16	16q22.3	70676307- 70676743	0.767647	0.000768057	Unspecified	A_14_P118657	0.222539	Yes	No
212616_at	CHD9	chromodomain helicase DNA binding protein 9	16	16q12.2	51917826- 51918272	0.761765	0.000893039	Deleted	A_14_P130286	0.222539	Yes	No
1569057_s_at	MIA3	melanoma inhibitory activity family, member 3	1	1q41	220903961-220904093	0.758824	0.000960816	Unspecified	A_14_P115492	0.222539	No	No
207398_at	HOXD13	homeobox D13	2	2q31.1	176666342-176666646	0.758824	0.000960816	Gained	A_14_P102325	0.222539	No	No
204603_at	EXO1	exonuclease 1	1	1q42-q43	240115237-240115432	0.755882	0.00103231	Unspecified	A_14_P136592	0.222539	Yes	No
231292_at	TXNRD1	thioredoxin reductase 1	12	12q23-q24.1	103222674-103223084	0.755882	0.00103231	Unspecified	A_14_P113476	0.222539	No	No
241487_at	MT1X	metallothionein 1X	16	16q13	55319748- 55320103	0.755882	0.00103231	Deleted	A_14_P122058	0.222539	No	No
227132_at	ZNF706	zinc finger protein 706	8	8q22.3	102278479-102278831	0.752941	0.00110767	Gained	A_14_P130468	0.222539	No	No
243660_at	CHD9	chromodomain helicase DNA binding protein 9	16	16q12.2	51907882- 51908304	0.752941	0.00110767	Deleted	A_14_P130286	0.222539	Yes	No
203642_s_at	COBLL1	COBL-like 1	2	2q24.3	165249625-165250054	-0.752941	0.00114685	Gained	A_14_P127983	0.222539	No	No
230817_at	FAM84B	family with sequence similarity 84, member B	8	8q24.21	127638063-127638320	-0.752941	0.00114685	Gained	A_14_P103927	0.222539	No	No
225455_at	TADA1L	transcriptional adaptor 1 (HFI1 homolog, yeast)-like	1	1q24.1	165092419-165092951	0.75	0.00118705	Unspecified	A_14_P109365	0.222539	No	No
200812_at	CCT7	chaperonin containing TCP1, subunit 7 (eta)	2	2p13.2	73333274- 73333601	0.75	0.00118705	Gained	A_14_P137418	0.222539	No	No
207988_s_at	ARPC2	actin related protein 2/3 complex, subunit 2, 34kDa	2	2q36.1	218826859-218826961	0.75	0.00118705	Unspecified	A_14_P118018	0.222539	No	No
218842_at	FLJ21908	NA	12	12q13.11	46343366- 46343640	0.75	0.00118705	Unspecified	A_14_P200867	0.222539	Yes	No
218768_at	NUP107	nucleoporin 107kDa	12	12q15	67421858- 67422690	0.75	0.00118705	Unspecified	A_14_P114753	0.222539	No	No
224162_s_at	FBXO31	F-box protein 31	16	16q24.2	85920468- 85920980	0.75	0.00118705	Deleted	A_14_P126245	0.222539	Yes	No
224248_x_at	NIP30	NA	16	16q13	55744848- 55745278	0.75	0.00118705	Deleted	A_14_P106393	0.222539	No	No
228738_at	D2HGDH	D-2-hydroxyglutarate dehydrogenase	2	2p25.3	242356513-242356852	0.747059	0.00127061	Unspecified	A_14_P102511	0.222999	Yes	No
227363_s_at	COX4NB	COX4 neighbor	16	16q24	84370536- 84370974	0.747059	0.00127061	Unspecified	A_14_P123021	0.222999	No	No
229586_at	CHD9	chromodomain helicase DNA binding protein 9	16	16q12.2	51800894- 51801120	0.747059	0.00127061	Deleted	A_14_P115715	0.222999	No	No
240300_at	TK2	thymidine kinase 2, mitochondrial	16	16q22-q23.1	65099552- 65099941	0.744118	0.00135852	Unspecified	A_14_P132171	0.233134	No	No
1566207_at	TCEA1	transcription elongation factor A (SII), 1	8	8q11.2	55065684- 55066027	0.741176	0.00145093	Gained	A_14_P112441	0.233134	Yes	No
218894_s_at	FLJ10292	NA	12	12p13.2	10650045- 10650240	0.741176	0.00145093	Gained	A_14_P134060	0.233134	No	No
219785_s_at	FBXO31	F-box protein 31	16	16q24.2	85893955- 85894164	0.741176	0.00145093	Deleted	A_14_P121082	0.233134	Yes	No
200882_s_at	PSMD4	proteasome (prosome, macropain) 26S subunit, non-ATPase, 4	1	1q21.2	149506322-149506478	0.738235	0.00154802	Gained	A_14_P137809	0.233134	No	No
234738_s_at	KLHDC4	kelch domain containing 4	16	16q24.3	86289760- 86289869	0.738235	0.00154802	Deleted	A_14_P107603	0.233134	Yes	No
236808_at	FGFR1OP2	FGFR1 oncogene partner 2	12	12p11.23	27006775- 27007199	-0.738235	0.00159838	Gained	A_14_P120800	0.233134	No	No
218336_at	PFDN2	prefoldin subunit 2	1	1q23.3	159337079-159337275	0.735294	0.00164998	Gained	A_14_P127353	0.233134	No	No
218037_at	C2orf17	chromosome 2 open reading frame 17	2	2q35	219755972-219756315	0.735294	0.00164998	Unspecified	A_14_P104407	0.233134	No	No
225770_at	RSPRY1	ring finger and SPRY domain containing 1	16	16q13	55822580- 55830440	0.735294	0.00164998	Gained	A_14_P118775	0.233134	No	No
209667_at	CES2	carboxylesterase 2 (intestine, liver)	16	16q22.1	65536382- 65536475	0.735294	0.00164998	Deleted	A_14_P109679	0.233134	No	No
213654_at	TAF5L	TAF5-like RNA polymerase II, p300/CBP-associated factor (PCAF)-associated factor, 65kDa	1	1q42.13	227795598-227796062	0.732353	0.00175697	Gained	A_14_P107362	0.233134	No	No
212615_at	CHD9	chromodomain helicase DNA binding protein 9	16	16q12.2	51918355- 51918815	0.732353	0.00175697	Deleted	A_14_P130286	0.233134	Yes	No
220083_x_at	UCHL5	ubiquitin carboxyl-terminal hydrolase L5	1	1q32	191254421-191259699	0.729412	0.00186918	Gained	A_14_P100536	0.233134	No	No
223086_x_at	MRPL51	mitochondrial ribosomal protein L51	12	12p13.3-p13.1	6471597- 6472615	0.729412	0.00186918	Gained	A_14_P129832	0.233134	Yes	No
228866_at	ANKRD11	ankyrin repeat domain 11	16	16q24.3	87991076- 87991449	0.729412	0.00186918	Deleted	A_14_P116306	0.233134	Yes	No
217913_at	VPS4A	vacuolar protein sorting 4 homolog A (S. cerevisiae)	16	16q22.1	67915986- 67916385	0.729412	0.00186918	Deleted	A_14_P114928	0.233134	No	No
204929_s_at	VAMP5	vesicle-associated membrane protein 5 (myobrevin)	2	2p11.2	85672363- 85673803	-0.729412	0.0019273	Gained	A_14_P136901	0.233134	No	No
211946_s_at	BAT2D1	BAT2 domain containing 1	1	1q23.3	169829049-169829170	0.726471	0.00198681	Unspecified	A_14_P133961	0.233134	No	No
222129_at	C2orf17	chromosome 2 open reading frame 17	2	2q35	219758164-219758353	0.726471	0.00198681	Unspecified	A_14_P104407	0.233134	No	No
207397_s_at	HOXD13	homeobox D13	2	2q31.1	176667456-176667699	0.726471	0.00198681	Gained	A_14_P102325	0.233134	No	No
218911_at	YEATS4	YEATS domain containing 4	12	12q13-q15	68070273- 68070823	0.710817	0.00202447	Unspecified	A_14_P101439	0.233134	No	No
225401_at	C1orf85	chromosome 1 open reading frame 85	1	1q22	154529141-154529625	0.723529	0.00211004	Unspecified	A_14_P113243	0.233134	No	No
217844_at	CTDSP1	CTD (carboxy-terminal domain, RNA polymerase II, polypeptide A) small phosphatase 1	2	2q35	218978373-218978879	0.723529	0.00211004	Unspecified	A_14_P104637	0.233134	No	No
219834_at	ALS2CR8	amyotrophic lateral sclerosis 2 (juvenile) chromosome region, candidate 8	2	2q33.1-q33.2	203556561-203556860	0.723529	0.00211004	Unspecified	A_14_P136550	0.233134	No	No
234701_at	ANKRD11	ankyrin repeat domain 11	16	16q24.3	87878594- 87879061	0.723529	0.00211004	Unspecified	A_14_P119531	0.233134	Yes	No
1552740_at	C2orf15	chromosome 2 open reading frame 15	2	2q11.2	99133806- 99134057	-0.723529	0.00217382	Unspecified	A_14_P108336	0.233134	No	No
229479_at	LOC646324	NA	2	2q35	216293458-216293872	-0.706402	0.0022217	Unspecified	A_14_P129283	0.233134	No	No
222581_at	XPR1	xenotropic and polytropic retrovirus receptor	1	1q25.1	179121516-179121731	0.720588	0.00223908	Unspecified	A_14_P132482	0.233134	No	No
201795_at	LBR	lamin B receptor	1	1q42.1	223655910-223656400	0.720588	0.00223908	Gained	A_14_P135836	0.233134	No	No
45749_at	FAM65A	family with sequence similarity 65, member A	16	16q22.1	66137806- 66138073	0.720588	0.00223908	Deleted	A_14_P137603	0.233134	No	No
232065_x_at	CENPL	centromere protein L	1	1q25.1	172035396-172035862	0.717647	0.00237413	Unspecified	A_14_P128697	0.233134	No	No
225771_at	AP1G1	adaptor-related protein complex 1, gamma 1 subunit	16	16q23	70320575- 70320786	0.717647	0.00237413	Deleted	A_14_P125230	0.233134	No	No
226843_s_at	PAPD5	PAP associated domain containing 5	16	16q12.1	48820561- 48820891	0.717647	0.00237413	Deleted	A_14_P137286	0.233134	No	No
218727_at	FLJ10815	NA	16	16q21	57257854- 57258378	0.717647	0.00237413	Deleted	A_14_P123437	0.233134	Yes	No
200843_s_at	EPRS	glutamyl-prolyl-tRNA synthetase	1	1q41-q42	218208748-218208924	0.714706	0.0025154	Gained	A_14_P126747	0.233134	No	No
236026_at	GPATC2	G patch domain containing 2	1	1q41	215848213-215848565	0.714706	0.0025154	Unspecified	A_14_P114359	0.233134	Yes	No
219234_x_at	SCRN3	secernin 3	2	2q31.1	175001415-175001950	0.714706	0.0025154	Unspecified	A_14_P116554	0.233134	No	No
226868_at	GLT8D3	glycosyltransferase 8 domain containing 3	12	12q12	40761967- 40762433	0.714706	0.0025154	Gained	A_14_P127328	0.233134	No	No
218622_at	NUP37	nucleoporin 37kDa	12	12q23.2	100992238-100995386	0.714706	0.0025154	Unspecified	A_14_P130261	0.233134	No	No
224446_at	C12orf31	chromosome 12 open reading frame 31	12	12q14.3	64803610- 64803910	0.714706	0.0025154	Unspecified	A_14_P138129	0.233134	No	No
213509_x_at	CES2	carboxylesterase 2 (intestine, liver)	16	16q22.1	65535248- 65535684	0.714706	0.0025154	Deleted	A_14_P109679	0.233134	No	No
222551_s_at	C8orf33	chromosome 8 open reading frame 33	8	8q24.3	146249495-146250532	0.711765	0.0026631	Gained	A_14_P132395	0.236208	Yes	No
207483_s_at	CAND1	cullin-associated and neddylation-dissociated 1	12	12q14	65992702- 65993191	0.711765	0.0026631	Gained	A_14_P135815	0.236208	No	No
234963_s_at	FA2H	fatty acid 2-hydroxylase	16	16q23	73307748- 73310562	0.711765	0.0026631	Deleted	A_14_P133363	0.236208	No	No
203468_at	CDK10	cyclin-dependent kinase (CDC2-like) 10	16	16q24	88290062- 88290249	0.711765	0.0026631	Unspecified	A_14_P122122	0.236208	Yes	No
222424_s_at	NUCKS1	nuclear casein kinase and cyclin-dependent kinase substrate 1	1	1q32.1	203953893-203954093	0.708824	0.00281746	Gained	A_14_P139395	0.236254	No	No
227512_at	LOC92312	NA	1	1q22	154310920-154311402	0.708824	0.00281746	Gained	A_14_P127546	0.236254	No	No
213513_x_at	ARPC2	actin related protein 2/3 complex, subunit 2, 34kDa	2	2q36.1	218827093-218827274	0.708824	0.00281746	Unspecified	A_14_P118018	0.236254	No	No
40465_at	DDX23	DEAD (Asp-Glu-Ala-Asp) box polypeptide 23	12	12q13.12	47510230- 47510379	0.708824	0.00281746	Gained	A_14_P132325	0.236254	No	No
212773_s_at	TOMM20	translocase of outer mitochondrial membrane 20 homolog (yeast)	7	1q42	65656237- 65656621	-0.708824	0.0028972	Unspecified	A_14_P106751	0.236254	No	No
200844_s_at	PRDX6	peroxiredoxin 6	1	1q25.1	171721162-171723728	0.705882	0.00297868	Gained	A_14_P114905	0.236254	Yes	No
208715_at	TMCO1	transmembrane and coiled-coil domains 1	1	1q22-q25	163962893-163963305	0.705882	0.00297868	Gained	A_14_P128524	0.236254	No	No
212305_s_at	MIA3	melanoma inhibitory activity family, member 3	1	1q41	220905283-220905638	0.705882	0.00297868	Unspecified	A_14_P115492	0.236254	No	No
212954_at	DYRK4	dual-specificity tyrosine-(Y)-phosphorylation regulated kinase 4	12	12p13.32	4591970- 4593207	0.705882	0.00297868	Gained	A_14_P104938	0.236254	No	No
232057_at	SLC7A6OS	solute carrier family 7, member 6 opposite strand	16	16q22.1	66892089- 66892609	0.705882	0.00297868	Deleted	A_14_P115369	0.236254	No	No
210701_at	CFDP1	craniofacial development protein 1	16	16q22.2-q22.3	73986302- 73986501	0.705882	0.00297868	Unspecified	A_14_P112177	0.236254	Yes	No
239345_at	SLC19A3	solute carrier family 19, member 3	2	2q37	228259809-228260138	-0.705882	0.00306195	Unspecified	A_14_P128576	0.240361	No	No
242923_at	ZNF678	zinc finger protein 678	1	1q42.13	225915136-225915473	0.702941	0.00314701	Unspecified	A_14_P106480	0.240361	No	No
209118_s_at	TUBA3	NA	12	12q12-12q14.3	47864887- 47865204	0.702941	0.00314701	Deleted	A_14_P128815	0.240361	No	No
1555705_a_at	CMTM3	CKLF-like MARVEL transmembrane domain containing 3	16	16q21-q22.1	65204464- 65204857	0.702941	0.00314701	Deleted	A_14_P100356	0.240361	No	No
225308_s_at	TANC1	tetratricopeptide repeat, ankyrin repeat and coiled-coil containing 1	2	2q24.1-q24.2	159796861-159797399	-0.702941	0.00323392	Unspecified	A_14_P110276	0.244714	No	Yes
233093_s_at	BIRC6	baculoviral IAP repeat-containing 6 (apollon)	2	2p22-p21	32697000- 32697396	0.7	0.00332268	Unspecified	A_14_P122588	0.244714	Yes	No
200861_at	CNOT1	CCR4-NOT transcription complex, subunit 1	16	16q21	57111391- 57111829	0.7	0.00332268	Deleted	A_14_P105784	0.244714	No	No
223406_x_at	NIP30	NA	16	16q13	55745083- 55745478	0.7	0.00332268	Deleted	A_14_P106393	0.244714	No	No
225399_at	C1orf19	chromosome 1 open reading frame 19	1	1q25	182309401-182309718	0.697059	0.00350592	Deleted	A_14_P107275	0.249306	No	No
227523_s_at	PHF20L1	PHD finger protein 20-like 1	8	8q24.22	133898335-133898503	0.697059	0.00350592	Gained	A_14_P135823	0.249306	No	No
219486_at	DUS2L	dihydrouridine synthase 2-like, SMM1 homolog (S. cerevisiae)	16	16q22.1	66670165- 66670681	0.697059	0.00350592	Deleted	A_14_P138233	0.249306	No	No
208003_s_at	NFAT5	nuclear factor of activated T-cells 5, tonicity-responsive	16	16q22.1	68288413- 68288826	0.697059	0.00350592	Deleted	A_14_P128140	0.249306	No	No
229207_x_at	RNF187	ring finger protein 187	1	1q42.13	226743294-226747598	-0.697059	0.00360046	Unspecified	A_14_P107356	0.25384	Yes	No
230974_at	DDX19B	DEAD (Asp-Glu-Ala-As) box polypeptide 19B	16	16q22.1	68926184- 68926570	0.681384	0.00365467	Unspecified	A_14_P134477	0.254129	No	No
202496_at	EDC4	enhancer of mRNA decapping 4	16	16q22.1	66475357- 66475810	0.694118	0.00369698	Deleted	A_14_P134021	0.254129	No	No
203469_s_at	CDK10	cyclin-dependent kinase (CDC2-like) 10	16	16q24	88289810- 88290047	0.694118	0.00369698	Unspecified	A_14_P122122	0.254129	Yes	No
224800_at	WDFY1	WD repeat and FYVE domain containing 1	2	2q36.1	224448401-224448742	0.691176	0.0038961	Unspecified	A_14_P112617	0.254505	No	No
240466_at	MTUS1	mitochondrial tumor suppressor 1	8	8p22	17573763- 17574148	0.691176	0.0038961	Gained	A_14_P125909	0.254505	Yes	No
224334_s_at	MRPL51	mitochondrial ribosomal protein L51	12	12p13.3-p13.1	6472514- 6472686	0.691176	0.0038961	Gained	A_14_P129832	0.254505	Yes	No
219408_at	PRMT7	protein arginine methyltransferase 7	16	16q22.1	66947125- 66948622	0.691176	0.0038961	Unspecified	A_14_P139664	0.254505	No	No
226012_at	ANKRD11	ankyrin repeat domain 11	16	16q24.3	87880649- 87881127	0.691176	0.0038961	Unspecified	A_14_P119531	0.254505	Yes	No
225068_at	KLHL12	kelch-like 12 (Drosophila)	1	1q32.1	201127039-201127435	0.688235	0.00410355	Unspecified	A_14_P120503	0.254505	No	No
203800_s_at	MRPS14	mitochondrial ribosomal protein S14	1	1q23-1q25	173250366-173250602	0.688235	0.00410355	Unspecified	A_14_P137189	0.254505	No	No
226337_at	SCYL1BP1	SCY1-like 1 binding protein 1	1	1q24.2	168788712-168789172	0.688235	0.00410355	Unspecified	A_14_P128387	0.254505	No	No
219637_at	ARMC9	armadillo repeat containing 9	2	2q37.1	231855014-231864400	0.688235	0.00410355	Unspecified	A_14_P132335	0.254505	No	No
209475_at	USP15	ubiquitin specific peptidase 15	12	12q14	61085712- 61085906	0.688235	0.00410355	Gained	A_14_P130232	0.254505	Yes	No
239831_at	TMEM106C	transmembrane protein 106C	12	12q13.1	46646983- 46647161	0.688235	0.00410355	Unspecified	A_14_P116977	0.254505	No	No
225773_at	RSPRY1	ring finger and SPRY domain containing 1	16	16q13	55831404- 55831618	0.688235	0.00410355	Gained	A_14_P118775	0.254505	No	No
222504_s_at	COX4NB	COX4 neighbor	16	16q24	84369790- 84370284	0.688235	0.00410355	Unspecified	A_14_P123021	0.254505	No	No
1557386_at	LCT	lactase	2	2q21	136296800-136297044	-0.688235	0.00421047	Unspecified	A_14_P134528	0.259188	No	No
225787_at	UBE2F	ubiquitin-conjugating enzyme E2F (putative)	2	2q37.3	238614666-238614797	0.685294	0.00431957	Unspecified	A_14_P111866	0.261993	Yes	No
209920_at	BMPR2	bone morphogenetic protein receptor, type II (serine/threonine kinase)	2	2q33-q34	203129190-203129499	0.685294	0.00431957	Unspecified	A_14_P103362	0.261993	No	No
215047_at	TRIM58	tripartite motif-containing 58	1	1q44	246106917-246107222	0.682353	0.00454443	Gained	A_14_P105489	0.264044	Yes	No
225174_at	DNAJC10	DnaJ (Hsp40) homolog, subfamily C, member 10	2	2q32.1	183350916-183351364	0.682353	0.00454443	Deleted	A_14_P131825	0.264044	Yes	No
212260_at	TNRC15	trinucleotide repeat containing 15	2	2q37.1	233430207-233430716	0.682353	0.00454443	Unspecified	A_14_P139399	0.264044	No	No
205641_s_at	TRADD	TNFRSF1A-associated via death domain	16	16q22	65745631- 65746127	0.682353	0.00454443	Unspecified	A_14_P127818	0.264044	No	No
218057_x_at	COX4NB	COX4 neighbor	16	16q24	84370549- 84370974	0.682353	0.00454443	Unspecified	A_14_P123021	0.264044	No	No
235162_at	MDM4	Mdm4, transformed 3T3 cell double minute 4, p53 binding protein (mouse)	1	1q32	202790434-202790766	0.679412	0.0047784	Gained	A_14_P108985	0.264044	No	No
237563_s_at	LOC440731	NA	1	1q42.2	229724876-229725008	0.679412	0.0047784	Deleted	A_14_P130208	0.264044	Yes	No
209880_s_at	SELPLG	selectin P ligand	12	12q24	107540700-107541164	0.679412	0.0047784	Gained	A_14_P103529	0.264044	No	No
233911_s_at	PPM1H	protein phosphatase 1H (PP2C domain containing)	12	12q14.1-q14.2	61328481- 61347378	0.679412	0.0047784	Gained	A_14_P101418	0.264044	Yes	No
47105_at	DUS2L	dihydrouridine synthase 2-like, SMM1 homolog (S. cerevisiae)	16	16q22.1	66670245- 66670712	0.679412	0.0047784	Deleted	A_14_P138233	0.264044	No	No
223243_s_at	EDEM3	ER degradation enhancer, mannosidase alpha-like 3	1	1q24-q25	182927890-182928142	0.676471	0.00502176	Unspecified	A_14_P136298	0.264044	No	No
206838_at	TBX19	T-box 19	1	1q23-q24	166549808-166550262	0.676471	0.00502176	Unspecified	A_14_P124740	0.264044	Yes	No
218187_s_at	C8orf33	chromosome 8 open reading frame 33	8	8q24.3	146251658-146251988	0.676471	0.00502176	Gained	A_14_P132395	0.264044	Yes	No
1557409_at	SPG7	spastic paraplegia 7, paraplegin (pure and complicated autosomal recessive)	16	16q24.3	88115114- 88115636	0.676471	0.00502176	Deleted	A_14_P112688	0.264044	Yes	No
218029_at	FAM65A	family with sequence similarity 65, member A	16	16q22.1	66137769- 66138143	0.676471	0.00502176	Deleted	A_14_P137603	0.264044	No	No
237701_at	C12orf54	chromosome 12 open reading frame 54	12	12q13.11	47174847- 47175003	-0.676471	0.00514705	Deleted	A_14_P102885	0.264044	No	No
228351_at	HEATR1	HEAT repeat containing 1	1	1q43	234778951-234779451	0.673529	0.00527478	Gained	A_14_P126950	0.264044	No	No
219740_at	VASH2	vasohibin 2	1	1q32.3	211229432-211229986	0.673529	0.00527478	Gained	A_14_P106718	0.264044	No	No
214604_at	HOXD11	homeobox D11	2	2q31.1	176682185-176682561	0.673529	0.00527478	Unspecified	A_14_P105128	0.264044	No	No
219662_at	MGC5509	NA	2	2q12.2	105325760-105326112	0.673529	0.00527478	Unspecified	A_14_P107368	0.264044	No	No
220525_s_at	AUP1	ancient ubiquitous protein 1	2	2p13	74607342- 74607473	0.673529	0.00527478	Unspecified	A_14_P107304	0.264044	Yes	No
219801_at	ZNF34	zinc finger protein 34	8	8q24.3	145969352-145969778	0.673529	0.00527478	Gained	A_14_P121801	0.264044	No	No
224204_x_at	ARNTL2	aryl hydrocarbon receptor nuclear translocator-like 2	12	12p12.2-p11.2	27464596- 27464883	0.673529	0.00527478	Unspecified	A_14_P136109	0.264044	No	No
210681_s_at	USP15	ubiquitin specific peptidase 15	12	12q14	61084239- 61084636	0.673529	0.00527478	Gained	A_14_P130232	0.264044	Yes	No
1552287_s_at	AFG3L1	AFG3 ATPase family gene 3-like 1 (S. cerevisiae)	16	16q24.3	88590032- 88590446	0.673529	0.00527478	Unspecified	A_14_P134501	0.264044	Yes	No
222769_at	MTHFSD	methenyltetrahydrofolate synthetase domain containing	16	16q24.1	85121409- 85121723	0.673529	0.00527478	Unspecified	A_14_P135528	0.264044	Yes	No
226346_at	LOC92312	NA	1	1q22	154308715-154309001	0.670588	0.00553775	Gained	A_14_P127546	0.264044	No	No
232028_at	ZNF678	zinc finger protein 678	1	1q42.13	225913632-225914088	0.670588	0.00553775	Unspecified	A_14_P106480	0.264044	No	No
211396_at	FCGR2C	NA	1	1q23.3	159828045-159909962	0.670588	0.00553775	Unspecified	A_14_P109934	0.264044	Yes	No
219931_s_at	KLHL12	kelch-like 12 (Drosophila)	1	1q32.1	201128244-201129177	0.670588	0.00553775	Unspecified	A_14_P120503	0.264044	No	No
217978_s_at	UBE2Q1	ubiquitin-conjugating enzyme E2Q (putative) 1	1	1q21.3	152789161-152789570	0.670588	0.00553775	Unspecified	A_14_P111131	0.264044	No	No
242162_at	WDR69	WD repeat domain 69	2	2q36.3	228494357-228497254	0.670588	0.00553775	Deleted	A_14_P128798	0.264044	No	No
223198_x_at	COMMD5	COMM domain containing 5	8	8q24-qter	146046679-146047216	0.670588	0.00553775	Gained	A_14_P106450	0.264044	No	No
226003_at	KIF21A	kinesin family member 21A	12	12q12	37973449- 37973643	0.670588	0.00553775	Unspecified	A_14_P100161	0.264044	No	No
208219_at	ACVR1B	activin A receptor, type IB	12	12q13	50667020- 50667359	0.670588	0.00553775	Gained	A_14_P125289	0.264044	No	No
1566001_at	ANKRD11	ankyrin repeat domain 11	16	16q24.3	87982368- 87982806	0.670588	0.00553775	Deleted	A_14_P116306	0.264044	Yes	No
208786_s_at	MAP1LC3B	microtubule-associated protein 1 light chain 3 beta	16	16q24.2	85995145- 85995482	0.670588	0.00553775	Deleted	A_14_P132519	0.264044	Yes	No
226674_at	TMEM58	transmembrane protein 58	1	1q32.1	200127628-200127989	0.667647	0.00581096	Unspecified	A_14_P129280	0.267531	No	No
211609_x_at	PSMD4	proteasome (prosome, macropain) 26S subunit, non-ATPase, 4	1	1q21.2	149505406-149505539	0.667647	0.00581096	Gained	A_14_P137809	0.267531	No	No
233034_at	RBMS1	RNA binding motif, single stranded interacting protein 1	2	2q24.2	161042393-161042900	0.667647	0.00581096	Unspecified	A_14_P109757	0.267531	No	No
213734_at	RFC5	replication factor C (activator 1) 5, 36.5kDa	12	12q24.2-q24.3	116955183-116955668	0.667647	0.00581096	Unspecified	A_14_P112791	0.267531	No	No
229031_at	CNNM3	cyclin M3	2	2p12-p11.2	96844796- 96845232	-0.667647	0.00595149	Unspecified	A_14_P103346	0.267531	No	No
219553_at	NME7	non-metastatic cells 7, protein expressed in (nucleoside-diphosphate kinase)	1	1q24	167405307-167466681	0.664706	0.0060947	Gained	A_14_P115553	0.267531	No	No
224905_at	WDR26	WD repeat domain 26	1	1q42.11	222642223-222642669	0.664706	0.0060947	Unspecified	A_14_P137830	0.267531	No	No
243388_at	SLC25A32	solute carrier family 25, member 32	8	8q22.3	104487672-104488011	0.664706	0.0060947	Gained	A_14_P120015	0.267531	No	No
236634_at	C8orf48	chromosome 8 open reading frame 48	8	8p22	13469584- 13470125	0.664706	0.0060947	Gained	A_14_P202305	0.267531	Yes	No
228033_at	E2F7	E2F transcription factor 7	12	12q21.2	75939286- 75939619	0.664706	0.0060947	Gained	A_14_P134780	0.267531	No	No
213761_at	MDM1	Mdm4, transformed 3T3 cell double minute 1, p53 binding protein (mouse)	12	12q15	66974694- 66975000	0.664706	0.0060947	Unspecified	A_14_P137236	0.267531	No	No
209137_s_at	USP10	ubiquitin specific peptidase 10	16	16q24.1	83370124- 83370595	0.664706	0.0060947	Deleted	A_14_P103228	0.267531	No	No
232171_x_at	KLHDC4	kelch domain containing 4	16	16q24.3	86289344- 86289845	0.664706	0.0060947	Deleted	A_14_P107603	0.267531	Yes	No
228319_at	FAM84A	family with sequence similarity 84, member A	2	2p24.3	14692592- 14692900	-0.664706	0.00624061	Gained	A_14_P138623	0.267531	No	No
200842_s_at	EPRS	glutamyl-prolyl-tRNA synthetase	1	1q41-q42	218228554-218228790	0.661765	0.00638927	Gained	A_14_P126747	0.267531	No	No
220215_at	ZNF669	zinc finger protein 669	1	1q44	245330194-245330514	0.661765	0.00638927	Unspecified	A_14_P130459	0.267531	Yes	No
225400_at	C1orf19	chromosome 1 open reading frame 19	1	1q25	182308581-182308977	0.661765	0.00638927	Deleted	A_14_P107275	0.267531	No	No
214193_s_at	C1orf107	chromosome 1 open reading frame 107	1	1q32.2	208091665-208092137	0.661765	0.00638927	Unspecified	A_14_P139185	0.267531	No	No
218905_at	INTS8	integrator complex subunit 8	8	8q22.1	95954820- 95961588	0.661765	0.00638927	Gained	A_14_P138997	0.267531	No	No
209530_at	CACNB3	calcium channel, voltage-dependent, beta 3 subunit	12	12q13	47508467- 47508938	0.661765	0.00638927	Gained	A_14_P132325	0.267531	No	No
203619_s_at	FAIM2	Fas apoptotic inhibitory molecule 2	12	12q13	48550465- 48550704	0.661765	0.00638927	Unspecified	A_14_P128190	0.267531	No	No
230838_s_at	CIAPIN1	cytokine induced apoptosis inhibitor 1	16	16q13-q21	56022682- 56022875	0.661765	0.00638927	Deleted	A_14_P131297	0.267531	No	No
241294_at	AP1G1	adaptor-related protein complex 1, gamma 1 subunit	16	16q23	70375004- 70375411	0.661765	0.00638927	Deleted	A_14_P138028	0.267531	No	No
219437_s_at	ANKRD11	ankyrin repeat domain 11	16	16q24.3	87879112- 87879559	0.661765	0.00638927	Unspecified	A_14_P119531	0.267531	Yes	No
210654_at	TNFRSF10D	tumor necrosis factor receptor superfamily, member 10d, decoy with truncated death domain	8	8p21	23057907- 23058093	-0.661765	0.00654071	Unspecified	A_14_P130163	0.271119	Yes	No
1569176_at	TMPRSS12	transmembrane protease, serine 12	12	12q13.13	49567409- 49567500	-0.661765	0.00654071	Deleted	A_14_P127801	0.271119	No	No
203983_at	TSNAX	translin-associated factor X	1	1q42.1	229768516-229768837	0.658824	0.00669497	Deleted	A_14_P130208	0.272046	Yes	No
205563_at	KISS1	KiSS-1 metastasis-suppressor	1	1q32	202426181-202426550	0.658824	0.00669497	Gained	A_14_P115566	0.272046	No	No
230240_at	DYRK3	dual-specificity tyrosine-(Y)-phosphorylation regulated kinase 3	1	1q32.1	204894550-204895036	0.658824	0.00669497	Gained	A_14_P109525	0.272046	No	No
231693_at	FABP1	fatty acid binding protein 1, liver	2	2p11	88206853- 88206983	0.658824	0.00669497	Unspecified	A_14_P108653	0.272046	No	No
1558470_at	MGC26733	NA	2	2q11.2	98274434- 98274851	-0.658824	0.0068521	Unspecified	A_14_P124711	0.27413	No	No
201966_at	NDUFS2	NADH dehydrogenase (ubiquinone) Fe-S protein 2, 49kDa (NADH-coenzyme Q reductase)	1	1q23	159449792-159450683	0.655882	0.00701213	Gained	A_14_P128844	0.27413	No	No
32091_at	KIAA0446	NA	1	1q22	154448678-154449183	0.655882	0.00701213	Unspecified	A_14_P114220	0.27413	No	No
1559159_at	CEP68	centrosomal protein 68kDa	2	2p14	65154575- 65155091	0.655882	0.00701213	Gained	A_14_P122286	0.27413	No	No
212675_s_at	CEP68	centrosomal protein 68kDa	2	2p14	65167059- 65167613	0.655882	0.00701213	Unspecified	A_14_P111288	0.27413	No	No
221984_s_at	C2orf17	chromosome 2 open reading frame 17	2	2q35	219756305-219756458	0.655882	0.00701213	Unspecified	A_14_P104407	0.27413	No	No
202940_at	WNK1	WNK lysine deficient protein kinase 1	12	12p13.3	881041- 881432	0.655882	0.00701213	Unspecified	A_14_P125196	0.27413	No	No
208969_at	NDUFA9	NADH dehydrogenase (ubiquinone) 1 alpha subcomplex, 9, 39kDa	12	12p13.3	4666364- 4666640	0.655882	0.00701213	Unspecified	A_14_P122582	0.27413	No	No
229843_at	FAM82B	family with sequence similarity 82, member B	8	8q21.3	87549789- 87550052	0.652941	0.00734104	Gained	A_14_P108444	0.275248	No	No
242968_at	WHSC1L1	Wolf-Hirschhorn syndrome candidate 1-like 1	8	8p11.2	38356175- 38356412	0.652941	0.00734104	Gained	A_14_P139831	0.275248	No	No
204837_at	MTMR9	myotubularin related protein 9	8	8p23-p22	11218872- 11219408	0.652941	0.00734104	Gained	A_14_P107378	0.275248	Yes	No
204982_at	GIT2	G protein-coupled receptor kinase interactor 2	12	12q24.1	108870329-108870745	0.652941	0.00734104	Gained	A_14_P128412	0.275248	No	No
1554478_a_at	HEATR3	HEAT repeat containing 3	16	16q12.1	48696349- 48696470	0.652941	0.00734104	Deleted	A_14_P103720	0.275248	No	No
222460_s_at	NIP30	NA	16	16q13	55745624- 55745922	0.652941	0.00734104	Deleted	A_14_P106393	0.275248	No	No
204921_at	GAS8	growth arrest-specific 8	16	16q24.3	88638315- 88638724	0.652941	0.00734104	Deleted	A_14_P133549	0.275248	Yes	No
230442_at	MTHFSD	methenyltetrahydrofolate synthetase domain containing	16	16q24.1	85124594- 85125034	0.652941	0.00734104	Unspecified	A_14_P135528	0.275248	Yes	No
238863_x_at	COG8	component of oligomeric golgi complex 8	16	16q22.1	67918629- 67919174	0.652941	0.00734104	Deleted	A_14_P114896	0.275248	No	No
211947_s_at	BAT2D1	BAT2 domain containing 1	1	1q23.3	169793704-169802184	0.65	0.00768204	Unspecified	A_14_P104929	0.276177	No	No
235796_at	XPO7	exportin 7	8	8p21	21918001- 21918310	0.65	0.00768204	Gained	A_14_P103089	0.276177	Yes	No
236742_at	ARFGEF1	ADP-ribosylation factor guanine nucleotide-exchange factor 1(brefeldin A-inhibited)	8	8q13	68400075- 68400443	0.65	0.00768204	Gained	A_14_P120994	0.276177	Yes	No
235255_at	ATP6V0A2	ATPase, H+ transporting, lysosomal V0 subunit a2	12	12q24.31	122810244-122810739	0.65	0.00768204	Unspecified	A_14_P116466	0.276177	No	No
231005_at	CNOT1	CCR4-NOT transcription complex, subunit 1	16	16q21	57168531- 57169012	0.65	0.00768204	Deleted	A_14_P106078	0.276177	Yes	No
208889_s_at	NCOR2	nuclear receptor co-repressor 2	12	12q24	123385981-123386132	-0.65	0.00785718	Unspecified	A_14_P102650	0.276177	Yes	No
1555433_at	SLC39A14	solute carrier family 39 (zinc transporter), member 14	8	8p21.3	22347348- 22347561	0.637233	0.00792928	Unspecified	A_14_P123157	0.276177	Yes	No
1554351_a_at	TIPRL	TIP41, TOR signalling pathway regulator-like (S. cerevisiae)	1	1q23.2	166419765-166419944	0.647059	0.00803545	Unspecified	A_14_P101478	0.276177	Yes	No
202272_s_at	FBXO28	F-box protein 28	1	1q42.11	222413271-222413728	0.647059	0.00803545	Gained	A_14_P129511	0.276177	Yes	No
239002_at	ASPM	asp (abnormal spindle)-like, microcephaly associated (Drosophila)	1	1q31	195379415-195379855	0.647059	0.00803545	Gained	A_14_P116236	0.276177	Yes	No
209106_at	NCOA1	nuclear receptor coactivator 1	2	2p23	24846327- 24846729	0.647059	0.00803545	Gained	A_14_P116849	0.276177	No	No
210214_s_at	BMPR2	bone morphogenetic protein receptor, type II (serine/threonine kinase)	2	2q33-q34	203125683-203132886	0.647059	0.00803545	Unspecified	A_14_P103362	0.276177	No	No
222700_at	ARL6IP2	ADP-ribosylation factor-like 6 interacting protein 2	2	2p22.2-p22.1	38375659- 38376119	0.647059	0.00803545	Deleted	A_14_P120242	0.276177	No	No
1557347_at	MCPH1	microcephaly, primary autosomal recessive 1	8	8p23.1	6489957- 6490360	0.647059	0.00803545	Gained	A_14_P114776	0.276177	Yes	No
243264_s_at	SGK3	serum/glucocorticoid regulated kinase family, member 3	8	8q12.3-8q13.1	67754602- 67754813	0.647059	0.00803545	Gained	A_14_P116138	0.276177	No	No
212861_at	MFSD5	major facilitator superfamily domain containing 5	12	12q13.13	51933863- 51934310	0.647059	0.00803545	Gained	A_14_P132134	0.276177	No	No
224759_s_at	C12orf23	chromosome 12 open reading frame 23	12	12q23.3	105891325-105891795	0.647059	0.00803545	Deleted	A_14_P132030	0.276177	No	No
235823_at	LOC197322	NA	16	16q24.3	87744676- 87745208	0.647059	0.00803545	Unspecified	A_14_P117818	0.276177	Yes	No
218564_at	RFWD3	ring finger and WD repeat domain 3	16	16q22.3	73213328- 73213588	0.647059	0.00803545	Deleted	A_14_P104056	0.276177	No	No
220586_at	CHD9	chromodomain helicase DNA binding protein 9	16	16q12.2	51838999- 51839352	0.647059	0.00803545	Deleted	A_14_P115715	0.276177	No	No
217802_s_at	NUCKS1	nuclear casein kinase and cyclin-dependent kinase substrate 1	1	1q32.1	203953263-203953481	0.644118	0.0084016	Gained	A_14_P139395	0.277211	No	No
210460_s_at	PSMD4	proteasome (prosome, macropain) 26S subunit, non-ATPase, 4	1	1q21.2	149505103-149505539	0.644118	0.0084016	Gained	A_14_P137809	0.277211	No	No
224002_s_at	FKBP7	FK506 binding protein 7	2	2q31.2	179038726-179042759	0.644118	0.0084016	Unspecified	A_14_P138842	0.277211	No	No
212120_at	PIGF	phosphatidylinositol glycan anchor biosynthesis, class F	2	2p21-p16	46663043- 46663607	0.644118	0.0084016	Unspecified	A_14_P131479	0.277211	Yes	No
212984_at	ATF2	activating transcription factor 2	2	2q32	175645259-175645697	0.644118	0.0084016	Unspecified	A_14_P107181	0.277211	No	No
223881_at	ICA1L	islet cell autoantigen 1,69kDa-like	2	2q33.1	203392685-203392869	0.644118	0.0084016	Gained	A_14_P132321	0.277211	No	No
219341_at	CLN8	ceroid-lipofuscinosis, neuronal 8 (epilepsy, progressive with mental retardation)	8	8p23	1719284- 1719586	0.644118	0.0084016	Gained	A_14_P125355	0.277211	Yes	No
212655_at	ZCCHC14	zinc finger, CCHC domain containing 14	16	16q24.2	85997632- 85997882	0.644118	0.0084016	Deleted	A_14_P132519	0.277211	Yes	No
236250_at	AFG3L1	AFG3 ATPase family gene 3-like 1 (S. cerevisiae)	16	16q24.3	88575680- 88578576	0.644118	0.0084016	Unspecified	A_14_P134501	0.277211	Yes	No
216407_at	VAC14	Vac14 homolog (S. cerevisiae)	16	16q22.1	69365467- 69372335	0.644118	0.0084016	Gained	A_14_P131531	0.277211	Yes	No
1555006_at	WDR66	WD repeat domain 66	12	12q24.31	120890293-120890458	-0.644118	0.00858956	Unspecified	A_14_P127060	0.282284	Yes	No
221826_at	ANGEL2	angel homolog 2 (Drosophila)	1	1q32.3	211234863-211237270	0.641176	0.00878083	Gained	A_14_P106718	0.285161	No	No
222443_s_at	RBM8A	RNA binding motif protein 8A	1	1q12	144219832-144220409	0.641176	0.00878083	Gained	A_14_P116802	0.285161	Yes	No
226431_at	ALS2CR13	amyotrophic lateral sclerosis 2 (juvenile) chromosome region, candidate 13	2	2q33.1	203342200-203342662	0.641176	0.00878083	Unspecified	A_14_P128301	0.285161	No	No
1561631_at	DNAPTP6	NA	2	2q33.1	200942653-200942793	-0.641176	0.00897545	Unspecified	A_14_P110241	0.289204	No	No
234529_at	PCGEM1	NA	2	2q32	193349290-193349769	-0.641176	0.00897545	Gained	A_14_P105613	0.289204	No	No
201592_at	EIF3S3	eukaryotic translation initiation factor 3, subunit 3 gamma, 40kDa	8	8q24.11	117726272-117728025	0.638235	0.00917347	Gained	A_14_P108752	0.291037	No	No
204252_at	CDK2	cyclin-dependent kinase 2	12	12q13	54652203- 54652637	0.638235	0.00917347	Gained	A_14_P137580	0.291037	No	No
201764_at	TMEM106C	transmembrane protein 106C	12	12q13.1	46648356- 46648800	0.638235	0.00917347	Unspecified	A_14_P116977	0.291037	No	No
213311_s_at	TCF25	transcription factor 25 (basic helix-loop-helix)	16	16q24.3	88467598- 88477406	0.638235	0.00917347	Deleted	A_14_P113163	0.291037	Yes	No
206027_at	S100A3	S100 calcium binding protein A3	1	1q21	151786476-151786947	0.635294	0.00957987	Gained	A_14_P118231	0.298885	No	No
212122_at	PIGF	phosphatidylinositol glycan anchor biosynthesis, class F	2	2p21-p16	46664304- 46664737	0.635294	0.00957987	Unspecified	A_14_P131479	0.298885	Yes	No
210175_at	C2orf3	chromosome 2 open reading frame 3	2	2p11.2-p11.1	75782586- 75782759	0.635294	0.00957987	Unspecified	A_14_P202131	0.298885	Yes	No
226124_at	ZFP90	zinc finger protein 90 homolog (mouse)	16	16q22.1	67158043- 67158469	0.635294	0.00957987	Deleted	A_14_P119289	0.298885	No	No
225638_at	C1orf31	chromosome 1 open reading frame 31	1	1q42.2	232576597-232586306	0.632353	0.0100004	Gained	A_14_P126554	0.298885	No	No
212405_s_at	KIAA0859	KIAA0859	1	1q24-q25.3	170032357-170032676	0.632353	0.0100004	Unspecified	A_14_P111690	0.298885	No	No
202184_s_at	NUP133	nucleoporin 133kDa	1	1q42.13	227643720-227644248	0.632353	0.0100004	Gained	A_14_P121813	0.298885	No	No
225150_s_at	RTKN	rhotekin	2	2p13.1	74506692- 74506881	0.632353	0.0100004	Unspecified	A_14_P117128	0.298885	Yes	No
215000_s_at	FEZ2	fasciculation and elongation protein zeta 2 (zygin II)	2	2p21	36632946- 36633393	0.632353	0.0100004	Unspecified	A_14_P109983	0.298885	No	No
221747_at	TNS1	tensin 1	2	2q35-q36	218373154-218373291	0.632353	0.0100004	Deleted	A_14_P121770	0.298885	No	No
208838_at	CAND1	cullin-associated and neddylation-dissociated 1	12	12q14	65994222- 65994591	0.632353	0.0100004	Gained	A_14_P135815	0.298885	No	No
200749_at	RAN	RAN, member RAS oncogene family	12	12q24.3	129927691-129928111	0.632353	0.0100004	Deleted	A_14_P128218	0.298885	No	No
204277_s_at	TK2	thymidine kinase 2, mitochondrial	16	16q22-q23.1	65101127- 65101431	0.632353	0.0100004	Unspecified	A_14_P132171	0.298885	No	No
224632_at	GPATC4	G patch domain containing 4	1	1q22	154832178-154834912	0.629412	0.0104354	Unspecified	A_14_P113561	0.298885	No	No
219960_s_at	UCHL5	ubiquitin carboxyl-terminal hydrolase L5	1	1q32	191251558-191252092	0.629412	0.0104354	Unspecified	A_14_P100344	0.298885	No	No
223223_at	ARV1	ARV1 homolog (S. cerevisiae)	1	1q42.2	229202505-229202865	0.629412	0.0104354	Unspecified	A_14_P120257	0.298885	No	No
214055_x_at	BAT2D1	BAT2 domain containing 1	1	1q23.3	169768256-169768451	0.629412	0.0104354	Unspecified	A_14_P104929	0.298885	No	No
229538_s_at	IQGAP3	IQ motif containing GTPase activating protein 3	1	1q22-q23.1	154761907-154762139	0.629412	0.0104354	Gained	A_14_P136060	0.298885	No	No
1569201_a_at	SEC15L2	SEC15-like 2 (S. cerevisiae)	2	2p13.3-p13.2	72774554- 72774782	0.629412	0.0104354	Unspecified	A_14_P200626	0.298885	No	No
208012_x_at	SP110	SP110 nuclear body protein	2	2q37.1	230750498-230759095	0.629412	0.0104354	Unspecified	A_14_P114515	0.298885	No	No
211152_s_at	HTRA2	HtrA serine peptidase 2	2	2p12	74613453- 74613692	0.629412	0.0104354	Gained	A_14_P113517	0.298885	Yes	No
217899_at	FLJ20254	NA	2	2p23.3	27117556- 27118041	0.629412	0.0104354	Unspecified	A_14_P138763	0.298885	No	No
1556613_s_at	LOC203107	NA	8	8q22.1	95825904- 95826366	0.629412	0.0104354	Gained	A_14_P107833	0.298885	No	No
238947_at	MFSD3	major facilitator superfamily domain containing 3	8	8q24.3	145704929-145705224	0.629412	0.0104354	Gained	A_14_P135178	0.298885	Yes	No
219071_x_at	C8orf30A	chromosome 8 open reading frame 30A	8	8q24.3	145267071-145411636	0.629412	0.0104354	Gained	A_14_P131384	0.298885	Yes	No
233054_at	CNOT2	CCR4-NOT transcription complex, subunit 2	12	12q15	69025540- 69026075	0.629412	0.0104354	Unspecified	A_14_P121407	0.298885	No	No
218869_at	MLYCD	malonyl-CoA decarboxylase	16	16q24	82506696- 82507105	0.629412	0.0104354	Deleted	A_14_P125574	0.298885	Yes	No
219411_at	ELMO3	engulfment and cell motility 3	16	16q22.1	65795067- 65795366	0.629412	0.0104354	Deleted	A_14_P134619	0.298885	No	No
214766_s_at	AHCTF1	AT hook containing transcription factor 1	1	1q44	245070541-245070905	0.626471	0.0108852	Unspecified	A_14_P113808	0.304968	No	No
219459_at	POLR3B	polymerase (RNA) III (DNA directed) polypeptide B	12	12q23.3	105427592-105428049	0.626471	0.0108852	Gained	A_14_P115438	0.304968	No	No
226467_at	FLJ12688	NA	16	16q22.1	67675045- 67675528	0.626471	0.0108852	Unspecified	A_14_P117706	0.304968	No	No
229153_at	SLC7A6OS	solute carrier family 7, member 6 opposite strand	16	16q22.1	66889629- 66890078	0.626471	0.0108852	Deleted	A_14_P133612	0.304968	No	No
203120_at	TP53BP2	tumor protein p53 binding protein, 2	1	1q42.1	222034455-222034989	0.623529	0.0113502	Unspecified	A_14_P130957	0.304968	Yes	No
211948_x_at	BAT2D1	BAT2 domain containing 1	1	1q23.3	169768103-169768349	0.623529	0.0113502	Unspecified	A_14_P104929	0.304968	No	No
218788_s_at	SMYD3	SET and MYND domain containing 3	1	1q44	243979363-244088554	0.623529	0.0113502	Unspecified	A_14_P108127	0.304968	No	No
1553743_at	FAM119A	family with sequence similarity 119, member A	2	2q33.3	208154364-208154903	0.623529	0.0113502	Unspecified	A_14_P128822	0.304968	No	No
209907_s_at	ITSN2	intersectin 2	2	2pter-p25.1	24279272- 24279839	0.623529	0.0113502	Deleted	A_14_P115989	0.304968	No	No
217873_at	CAB39	calcium binding protein 39	2	2q37.1	231393469-231394000	0.623529	0.0113502	Gained	A_14_P128001	0.304968	No	No
226291_at	ALS2	amyotrophic lateral sclerosis 2 (juvenile)	2	2q33.1	202273607-202274097	0.623529	0.0113502	Gained	A_14_P104393	0.304968	No	No
217883_at	C2orf25	chromosome 2 open reading frame 25	2	2q23.2	150134462-150134928	0.623529	0.0113502	Unspecified	A_14_P202203	0.304968	No	No
204865_at	CA3	carbonic anhydrase III, muscle specific	8	8q13-q22	86547940- 86548495	0.623529	0.0113502	Gained	A_14_P137899	0.304968	Yes	No
1554583_a_at	MGC50559	NA	12	12p11.21	31713446- 31713772	0.623529	0.0113502	Gained	A_14_P201138	0.304968	Yes	No
211994_at	WNK1	WNK lysine deficient protein kinase 1	12	12p13.3	890147- 890503	0.623529	0.0113502	Unspecified	A_14_P125196	0.304968	No	No
218403_at	TRIAP1	TP53 regulated inhibitor of apoptosis 1	12	12q24.31	119366189-119366697	0.623529	0.0113502	Gained	A_14_P103037	0.304968	No	No
227216_at	RLTPR	NA	16	16q22.1	66247827- 66248037	0.623529	0.0113502	Deleted	A_14_P111903	0.304968	No	No
200851_s_at	KIAA0174	KIAA0174	16	16q22.3	70519838- 70520343	0.623529	0.0113502	Deleted	A_14_P134381	0.304968	No	No
210622_x_at	CDK10	cyclin-dependent kinase (CDC2-like) 10	16	16q24	88288839- 88289672	0.623529	0.0113502	Unspecified	A_14_P122122	0.304968	Yes	No
207532_at	CRYGD	crystallin, gamma D	2	2q33-q35	208694623-208694914	-0.623529	0.0115885	Deleted	A_14_P200074	0.305923	No	No
208292_at	BMP10	bone morphogenetic protein 10	2	2p14	68946154- 68946717	-0.623529	0.0115885	Gained	A_14_P111531	0.305923	No	No
201825_s_at	SCCPDH	saccharopine dehydrogenase (putative)	1	1q44	244997120-244997313	0.620588	0.0118308	Unspecified	A_14_P103238	0.305923	No	No
202243_s_at	PSMB4	proteasome (prosome, macropain) subunit, beta type, 4	1	1q21	149639542-149639688	0.620588	0.0118308	Gained	A_14_P133049	0.305923	Yes	No
214052_x_at	BAT2D1	BAT2 domain containing 1	1	1q23.3	169768302-169768436	0.620588	0.0118308	Unspecified	A_14_P104929	0.305923	No	No
204902_s_at	ATG4B	ATG4 autophagy related 4 homolog B (S. cerevisiae)	2	2q37.3	242261659-242261863	0.620588	0.0118308	Unspecified	A_14_P201417	0.305923	Yes	No
205550_s_at	BRE	brain and reproductive organ-expressed (TNFRSF1A modulator)	2	2p23.2	28414821- 28415231	0.620588	0.0118308	Gained	A_14_P107323	0.305923	No	No
226792_s_at	KIFC2	kinesin family member C2	8	8q24.3	145669957-145670304	0.620588	0.0118308	Unspecified	A_14_P138731	0.305923	Yes	No
238236_at	DDEF1	development and differentiation enhancing factor 1	8	8q24.1-q24.2	131214199-131214577	0.620588	0.0118308	Gained	A_14_P125361	0.305923	No	No
201440_at	DDX23	DEAD (Asp-Glu-Ala-Asp) box polypeptide 23	12	12q13.12	47509890- 47510338	0.620588	0.0118308	Gained	A_14_P132325	0.305923	No	No
224902_at	PDPR	NA	16	16q22.1	68752104- 68752495	0.620588	0.0118308	Deleted	A_14_P102312	0.305923	Yes	No
200687_s_at	SF3B3	splicing factor 3b, subunit 3, 130kDa	16	16q22.1	69163101- 69163671	0.620588	0.0118308	Unspecified	A_14_P108655	0.305923	No	No
209568_s_at	RGL1	ral guanine nucleotide dissociation stimulator-like 1	1	1q25.3	182163705-182164232	-0.620588	0.012077	Gained	A_14_P129733	0.311315	Yes	No
227785_at	SDCCAG8	serologically defined colon cancer antigen 8	1	1q43-q44	241718937-241729979	0.617647	0.0123273	Gained	A_14_P108488	0.312877	No	No
202479_s_at	TRIB2	tribbles homolog 2 (Drosophila)	2	2p25.1-p24.3	12798428- 12798794	0.617647	0.0123273	Gained	A_14_P109958	0.312877	No	No
212163_at	KIDINS220	NA	2	2p24	8786593- 8787076	0.617647	0.0123273	Gained	A_14_P127399	0.312877	No	No
225999_at	FAM80B	family with sequence similarity 80, member B	12	12p13.31	8820550- 8820863	0.617647	0.0123273	Gained	A_14_P102304	0.312877	No	No
208752_x_at	NAP1L1	nucleosome assembly protein 1-like 1	12	12q21.2	74733252- 74733957	0.617647	0.0123273	Unspecified	A_14_P107520	0.312877	No	No
226992_at	NOSTRIN	nitric oxide synthase trafficker	2	2q24.3	169429589-169429763	-0.617647	0.0125817	Gained	A_14_P101380	0.314289	Yes	No
1554602_at	RBM8A	RNA binding motif protein 8A	1	1q12	144219500-144219801	0.614706	0.0128402	Gained	A_14_P116802	0.314289	Yes	No
1558693_s_at	C1orf85	chromosome 1 open reading frame 85	1	1q22	154529325-154529456	0.614706	0.0128402	Unspecified	A_14_P113243	0.314289	No	No
1562391_at	B3GALNT2	beta-1,3-N-acetylgalactosaminyltransferase 2	1	1q42.3	233693678-233693953	0.614706	0.0128402	Unspecified	A_14_P102632	0.314289	No	No
222320_at	CDC73	cell division cycle 73, Paf1/RNA polymerase II complex component, homolog (S. cerevisiae)	1	1q25	191446185-191446608	0.614706	0.0128402	Unspecified	A_14_P104197	0.314289	No	No
225325_at	FLJ20160	NA	2	2q32.2	191074562-191075010	0.614706	0.0128402	Unspecified	A_14_P109429	0.314289	Yes	No
231857_s_at	FLJ21839	NA	2	2p23.3	27132992- 27133164	0.614706	0.0128402	Gained	A_14_P121880	0.314289	Yes	No
203089_s_at	HTRA2	HtrA serine peptidase 2	2	2p12	74613254- 74613339	0.614706	0.0128402	Gained	A_14_P113517	0.314289	Yes	No
226890_at	WDR35	WD repeat domain 35	2	2p24.1	19976793- 19976951	0.614706	0.0128402	Gained	A_14_P200728	0.314289	No	No
1563315_s_at	ERICH1	glutamate-rich 1	8	8p23.3	613287- 613449	0.614706	0.0128402	Unspecified	A_14_P113455	0.314289	Yes	No
222182_s_at	CNOT2	CCR4-NOT transcription complex, subunit 2	12	12q15	69026227- 69026372	0.614706	0.0128402	Unspecified	A_14_P121407	0.314289	No	No
235698_at	ZFP90	zinc finger protein 90 homolog (mouse)	16	16q22.1	67156920- 67157232	0.614706	0.0128402	Deleted	A_14_P119289	0.314289	No	No
230619_at	ARNT	aryl hydrocarbon receptor nuclear translocator	1	1q21	149048834-149049182	-0.614706	0.0131028	Gained	A_14_P115591	0.314502	Yes	No
240200_at	SULT1C1	sulfotransferase family, cytosolic, 1C, member 1	2	2q11.1-q11.2	108285171-108285552	-0.614706	0.0131028	Unspecified	A_14_P109953	0.314502	Yes	No
218833_at	ZAK	NA	2	2q24.2	173840481-173840908	-0.614706	0.0131028	Unspecified	A_14_P105146	0.314502	No	No
208020_s_at	CACNA1C	calcium channel, voltage-dependent, L type, alpha 1C subunit	12	12p13.3	2668011- 2670647	-0.614706	0.0131028	Deleted	A_14_P103133	0.314502	No	No
228619_x_at	TIPRL	TIP41, TOR signalling pathway regulator-like (S. cerevisiae)	1	1q23.2	166437499-166437936	0.611765	0.0133697	Unspecified	A_14_P130224	0.314502	Yes	No
207877_s_at	NVL	nuclear VCP-like	1	1q41-q42.2	222481756-222481997	0.611765	0.0133697	Unspecified	A_14_P111697	0.314502	No	No
238308_at	DYRK3	dual-specificity tyrosine-(Y)-phosphorylation regulated kinase 3	1	1q32.1	204874650-204874952	0.611765	0.0133697	Gained	A_14_P109525	0.314502	No	No
226493_at	KCTD18	potassium channel tetramerisation domain containing 18	2	2q33.1	201062030-201062513	0.611765	0.0133697	Unspecified	A_14_P116304	0.314502	No	No
230885_at	SPG7	spastic paraplegia 7, paraplegin (pure and complicated autosomal recessive)	16	16q24.3	88142043- 88142248	0.611765	0.0133697	Unspecified	A_14_P121120	0.314502	Yes	No
209178_at	DHX38	DEAH (Asp-Glu-Ala-His) box polypeptide 38	16	16q21-q22.3	70699871- 70700008	0.611765	0.0133697	Deleted	A_14_P133344	0.314502	Yes	No
242248_at	PHKB	phosphorylase kinase, beta	16	16q12-q13	46256412- 46256687	0.611765	0.0133697	Deleted	A_14_P131097	0.314502	No	No
1559939_at	FLJ16124	NA	2	2p14	65806189- 65806272	-0.611765	0.0136409	Deleted	A_14_P130923	0.314502	No	No
243565_at	FLJ39660	NA	2	2q33.1	197291409-197292645	-0.611765	0.0136409	Unspecified	A_14_P108672	0.314502	No	No
205800_at	SLC3A1	solute carrier family 3 (cystine, dibasic and neutral amino acid transporters, activator of cystine, dibasic and neutral amino acid transport), member 1	16	2p16.3	28473329- 28473713	-0.611765	0.0136409	Deleted	A_14_P129151	0.314502	Yes	No
1555971_s_at	FBXO28	F-box protein 28	1	1q42.11	222413483-222413836	0.608824	0.0139164	Gained	A_14_P129511	0.314502	Yes	No
223272_s_at	C1orf57	chromosome 1 open reading frame 57	1	1q42.2	231180532-231180822	0.608824	0.0139164	Deleted	A_14_P132905	0.314502	Yes	No
215220_s_at	TPR	translocated promoter region (to activated MET oncogene)	1	1q25	184575403-184576904	0.608824	0.0139164	Gained	A_14_P108950	0.314502	No	No
218576_s_at	DUSP12	dual specificity phosphatase 12	1	1q21-q22	159989505-159993546	0.608824	0.0139164	Deleted	A_14_P117685	0.314502	Yes	No
219481_at	TTC13	tetratricopeptide repeat domain 13	1	1q42.2	229108758-229108980	0.608824	0.0139164	Gained	A_14_P139064	0.314502	No	No
203429_s_at	C1orf9	chromosome 1 open reading frame 9	1	1q24	170847093-170847555	0.608824	0.0139164	Unspecified	A_14_P137383	0.314502	No	No
224180_x_at	LOC51057	NA	2	2p15	63255309- 63255472	0.608824	0.0139164	Unspecified	A_14_P132202	0.314502	No	No
215341_at	LOC200383	NA	2	2p11.2	84896494- 84900098	0.608824	0.0139164	Gained	A_14_P202523	0.314502	No	No
218231_at	NAGK	N-acetylglucosamine kinase	2	2p13.3	71158954- 71259457	0.608824	0.0139164	Deleted	A_14_P109201	0.314502	Yes	No
238847_at	HOXD10	homeobox D10	2	2q31.1	176684288-176684773	0.608824	0.0139164	Unspecified	A_14_P105128	0.314502	No	No
224076_s_at	WHSC1L1	Wolf-Hirschhorn syndrome candidate 1-like 1	8	8p11.2	38293509- 38293882	0.608824	0.0139164	Gained	A_14_P138155	0.314502	No	No
214384_s_at	DCTN2	dynactin 2 (p50)	12	12q13.2-q13.3	56209630- 56209996	0.608824	0.0139164	Gained	A_14_P118402	0.314502	Yes	No
225137_at	RBM35B	RNA binding motif protein 35B	16	16q22.1	66818675- 66819184	0.608824	0.0139164	Deleted	A_14_P119085	0.314502	No	No
219493_at	SHCBP1	SHC SH2-domain binding protein 1	16	16q11.2	45172174- 45172543	0.608824	0.0139164	Deleted	A_14_P200670	0.314502	No	No
1554117_at	CCDC60	coiled-coil domain containing 60	12	12q24.23	118453090-118463055	-0.608824	0.0141963	Deleted	A_14_P123591	0.318524	No	No
1554271_a_at	CENPL	centromere protein L	1	1q25.1	172035954-172036178	0.605882	0.0144806	Unspecified	A_14_P128697	0.318524	No	No
230241_at	IFRG15	NA	1	1q25.2	178094850-178095293	0.605882	0.0144806	Unspecified	A_14_P120230	0.318524	No	No
223980_s_at	SP110	SP110 nuclear body protein	2	2q37.1	230741934-230742199	0.605882	0.0144806	Unspecified	A_14_P114515	0.318524	No	No
204424_s_at	LMO3	LIM domain only 3 (rhombotin-like 2)	12	12p12.3	16592695- 16593178	0.605882	0.0144806	Unspecified	A_14_P100846	0.318524	No	No
227678_at	XRCC6BP1	XRCC6 binding protein 1	12	12q14.1	56636735- 56637130	0.605882	0.0144806	Unspecified	A_14_P201054	0.318524	No	No
234268_at	SLC2A13	solute carrier family 2 (facilitated glucose transporter), member 13	12	12q12	38509753- 38510069	0.605882	0.0144806	Unspecified	A_14_P116453	0.318524	No	No
217798_at	CNOT2	CCR4-NOT transcription complex, subunit 2	12	12q15	69034718- 69034963	0.605882	0.0144806	Unspecified	A_14_P121407	0.318524	No	No
223728_at	MGC16385	NA	16	16q24.3	88563759- 88564243	0.605882	0.0144806	Deleted	A_14_P130100	0.318524	Yes	No
224733_at	CMTM3	CKLF-like MARVEL transmembrane domain containing 3	16	16q21-q22.1	65204586- 65204983	0.605882	0.0144806	Deleted	A_14_P100356	0.318524	No	No
220307_at	CD244	CD244 molecule, natural killer cell receptor 2B4	1	1q23.3	159066656-159067177	-0.605882	0.0147693	Unspecified	A_14_P101269	0.322298	No	No
203717_at	DPP4	dipeptidyl-peptidase 4 (CD26, adenosine deaminase complexing protein 2)	2	2q24.3	162557048-162557291	-0.605882	0.0147693	Unspecified	A_14_P136448	0.322298	No	No
219749_at	SH2D4A	SH2 domain containing 4A	8	8p21.2	19297156- 19297567	-0.605882	0.0147693	Gained	A_14_P133407	0.322298	No	No
202656_s_at	SERTAD2	SERTA domain containing 2	2	2p14	64712912- 64713469	0.602941	0.0150626	Unspecified	A_14_P117675	0.323562	Yes	No
238903_at	LOC137886	NA	8	8q12.1	59509970- 59510155	0.602941	0.0150626	Gained	A_14_P101864	0.323562	No	No
204617_s_at	ACD	adrenocortical dysplasia homolog (mouse)	16	16q22.1	66249389- 66249569	0.602941	0.0150626	Deleted	A_14_P111903	0.323562	No	No
210556_at	NFATC3	nuclear factor of activated T-cells, cytoplasmic, calcineurin-dependent 3	16	16q22.2	66783179- 66783564	0.602941	0.0150626	Deleted	A_14_P128699	0.323562	No	No
238738_at	PSMD7	proteasome (prosome, macropain) 26S subunit, non-ATPase, 7 (Mov34 homolog)	16	16q23-q24	72888984- 72889357	0.602941	0.0150626	Deleted	A_14_P119240	0.323562	Yes	No
221597_s_at	HSPC171	NA	16	16q22.1	65819898- 65820614	0.602941	0.0150626	Unspecified	A_14_P200440	0.323562	No	No
49049_at	DTX3	deltex 3 homolog (Drosophila)	12	12q13.3	56288598- 56288789	-0.602941	0.0153605	Unspecified	A_14_P130127	0.329103	No	No
217202_s_at	GLUL	glutamate-ammonia ligase (glutamine synthetase)	9	1q31	34907511- 34907938	0.6	0.0156629	Unspecified	A_14_P112392	0.329182	No	No
220342_x_at	LOC653815	NA	1	1q25.3	182928698-182929190	0.6	0.0156629	Unspecified	A_14_P136298	0.329182	No	No
244648_at	CCDC93	coiled-coil domain containing 93	2	2q14.1	118460294-118460821	0.6	0.0156629	Unspecified	A_14_P135007	0.329182	No	No
202998_s_at	LOXL2	lysyl oxidase-like 2	8	8p21.3-p21.2	23210682- 23211238	0.6	0.0156629	Gained	A_14_P103576	0.329182	No	No
218324_s_at	SPATS2	spermatogenesis associated, serine-rich 2	12	12q13.12	48206677- 48206960	0.6	0.0156629	Gained	A_14_P104945	0.329182	No	No
37512_at	HSD17B6	hydroxysteroid (17-beta) dehydrogenase 6	12	12q13	55467361- 55467678	0.6	0.0156629	Unspecified	A_14_P123389	0.329182	No	No
220236_at	PDPR	NA	16	16q22.1	68748307- 68748999	0.6	0.0156629	Deleted	A_14_P102312	0.329182	Yes	No
220407_s_at	TGFB2	transforming growth factor, beta 2	1	1q41	216677306-216681354	-0.6	0.0159701	Unspecified	A_14_P120374	0.329182	No	No
231746_at	MIXL1	Mix1 homeobox-like 1 (Xenopus laevis)	1	1q42.12	224479826-224480122	0.597059	0.016282	Unspecified	A_14_P103862	0.329182	No	No
211071_s_at	MLLT11	myeloid/lymphoid or mixed-lineage leukemia (trithorax homolog, Drosophila); translocated to, 11	1	1q21	149307134-149307570	0.597059	0.016282	Gained	A_14_P108384	0.329182	No	No
240700_at	IFRG15	NA	1	1q25.2	178081865-178082097	0.597059	0.016282	Unspecified	A_14_P118015	0.329182	No	No
224897_at	WDR26	WD repeat domain 26	1	1q42.11	222639805-222640258	0.597059	0.016282	Unspecified	A_14_P137830	0.329182	No	No
1567014_s_at	NFE2L2	nuclear factor (erythroid-derived 2)-like 2	20	2q31	410579- 410924	0.597059	0.016282	Gained	A_14_P124555	0.329182	No	No
218880_at	FOSL2	FOS-like antigen 2	2	2p23.3	28488955- 28489303	0.597059	0.016282	Unspecified	A_14_P137994	0.329182	No	No
230702_at	XKR6	XK, Kell blood group complex subunit-related family, member 6	8	8p23.1	11021469- 11021868	0.597059	0.016282	Unspecified	A_14_P135929	0.329182	Yes	No
213449_at	POP1	processing of precursor 1, ribonuclease P/MRP subunit (S. cerevisiae)	8	8q22.1	99240653- 99241161	0.597059	0.016282	Gained	A_14_P103244	0.329182	No	No
214395_x_at	EEF1D	eukaryotic translation elongation factor 1 delta (guanine nucleotide exchange protein)	8	8q24.3	144733044-144733143	0.597059	0.016282	Gained	A_14_P130729	0.329182	Yes	No
225961_at	KLHDC5	kelch domain containing 5	12	12p11.22	27844574- 27844846	0.597059	0.016282	Gained	A_14_P130584	0.329182	No	No
204528_s_at	NAP1L1	nucleosome assembly protein 1-like 1	12	12q21.2	74727569- 74727669	0.597059	0.016282	Unspecified	A_14_P107520	0.329182	No	No
232021_at	GLT8D3	glycosyltransferase 8 domain containing 3	12	12q12	40764494- 40764804	0.597059	0.016282	Gained	A_14_P127328	0.329182	No	No
235286_at	CKLF	chemokine-like factor	16	16q21	65160820- 65161170	0.597059	0.016282	Deleted	A_14_P118473	0.329182	No	No
244444_at	PKD1L2	polycystic kidney disease 1-like 2	16	16q23.2	79692098- 79692421	0.597059	0.016282	Deleted	A_14_P110609	0.329182	Yes	No
227696_at	EXOSC6	exosome component 6	16	16q22.1	68838264- 68838481	0.597059	0.016282	Unspecified	A_14_P112566	0.329182	Yes	No
205916_at	S100A7	S100 calcium binding protein A7 (psoriasin 1)	1	1q21	151696938-151697070	-0.597059	0.0165987	Gained	A_14_P125828	0.333947	No	No
225482_at	KIF1A	kinesin family member 1A	2	2q37.3	241301894-241302377	-0.597059	0.0165987	Unspecified	A_14_P113320	0.333947	Yes	No
207351_s_at	SH2D2A	SH2 domain protein 2A	1	1q21	155042691-155042990	0.594118	0.0169202	Gained	A_14_P117305	0.334701	No	No
215398_at	CDC73	cell division cycle 73, Paf1/RNA polymerase II complex component, homolog (S. cerevisiae)	1	1q25	191412564-191412924	0.594118	0.0169202	Unspecified	A_14_P118550	0.334701	No	No
202657_s_at	SERTAD2	SERTA domain containing 2	2	2p14	64712290- 64712829	0.594118	0.0169202	Unspecified	A_14_P117675	0.334701	Yes	No
200978_at	MDH1	malate dehydrogenase 1, NAD (soluble)	2	2p13.3	63687498- 63687636	0.594118	0.0169202	Gained	A_14_P134527	0.334701	No	No
213457_at	MFHAS1	malignant fibrous histiocytoma amplified sequence 1	8	8p23.1	8680421- 8680657	0.594118	0.0169202	Gained	A_14_P137107	0.334701	No	No
204227_s_at	TK2	thymidine kinase 2, mitochondrial	16	16q22-q23.1	65102186- 65102707	0.594118	0.0169202	Unspecified	A_14_P132171	0.334701	No	No
214076_at	GFOD2	glucose-fructose oxidoreductase domain containing 2	16	16q22.1	66272315- 66272598	0.594118	0.0169202	Deleted	A_14_P116232	0.334701	No	No
239487_at	FAM98A	family with sequence similarity 98, member A	2	2p22.3	33669820- 33670187	-0.594118	0.0172465	Gained	A_14_P121516	0.33688	No	No
222720_x_at	C1orf27	chromosome 1 open reading frame 27	1	1q25	184656575-184656925	0.591176	0.0175779	Unspecified	A_14_P112995	0.33688	No	No
209681_at	SLC19A2	solute carrier family 19 (thiamine transporter), member 2	1	1q23.3	167699899-167700342	0.591176	0.0175779	Unspecified	A_14_P108355	0.33688	No	No
214773_x_at	TIPRL	TIP41, TOR signalling pathway regulator-like (S. cerevisiae)	1	1q23.2	166436325-166437940	0.591176	0.0175779	Unspecified	A_14_P130224	0.33688	Yes	No
234394_at	ZNF124	zinc finger protein 124	1	1q44	245351940-245352497	0.591176	0.0175779	Unspecified	A_14_P136021	0.33688	Yes	No
211761_s_at	CACYBP	calcyclin binding protein	1	1q24-q25	173246181-173246541	0.591176	0.0175779	Unspecified	A_14_P137189	0.33688	No	No
235968_at	CENTG2	centaurin, gamma 2	2	2p24.3-p24.1	236699024-236699419	0.591176	0.0175779	Unspecified	A_14_P115364	0.33688	Yes	No
1558002_at	STRAP	serine/threonine kinase receptor associated protein	12	12p12.3	15927974- 15928283	0.591176	0.0175779	Unspecified	A_14_P138593	0.33688	No	No
204027_s_at	METTL1	methyltransferase like 1	12	12q13	56448522- 56448986	0.591176	0.0175779	Unspecified	A_14_P118313	0.33688	No	No
234326_at	N4BP1	NA	16	16q12.1	47187740- 47188156	0.591176	0.0175779	Deleted	A_14_P108395	0.33688	No	No
222220_s_at	TSNAXIP1	translin-associated factor X interacting protein 1	16	16q22.1	66418653- 66419381	0.591176	0.0175779	Deleted	A_14_P129143	0.33688	No	No
222301_at	C1orf61	chromosome 1 open reading frame 61	1	1q22	154643797-154644241	-0.591176	0.0179142	Gained	A_14_P123928	0.33688	No	No
240994_at	BRE	brain and reproductive organ-expressed (TNFRSF1A modulator)	2	2p23.2	28217923- 28218462	-0.591176	0.0179142	Unspecified	A_14_P129145	0.33688	No	No
1568921_at	DLC1	deleted in liver cancer 1	8	8p22	13244120- 13244585	-0.591176	0.0179142	Unspecified	A_14_P130408	0.33688	Yes	No
243301_at	COL22A1	collagen, type XXII, alpha 1	8	8q24.23	139907206-139907438	-0.591176	0.0179142	Gained	A_14_P129927	0.33688	No	No
223381_at	CDCA1	cell division cycle associated 1	1	1q23.3	161591747-161592120	0.588235	0.0182555	Unspecified	A_14_P106162	0.33688	No	No
230257_s_at	C1orf19	chromosome 1 open reading frame 19	1	1q25	182290485-182290592	0.588235	0.0182555	Unspecified	A_14_P120406	0.33688	No	No
219032_x_at	OPN3	opsin 3 (encephalopsin, panopsin)	1	1q43	239823572-239824117	0.588235	0.0182555	Unspecified	A_14_P110695	0.33688	No	No
226024_at	COMMD1	copper metabolism (Murr1) domain containing 1	2	2p15	62081338- 62216677	0.588235	0.0182555	Gained	A_14_P134514	0.33688	No	No
204686_at	IRS1	insulin receptor substrate 1	2	2q36	227308224-227308696	0.588235	0.0182555	Gained	A_14_P125106	0.33688	No	No
238317_x_at	RBMS1	RNA binding motif, single stranded interacting protein 1	2	2q24.2	160929756-160929893	0.588235	0.0182555	Unspecified	A_14_P126401	0.33688	No	No
228360_at	LOC130576	NA	2	2q23.2	149779468-149779909	0.588235	0.0182555	Unspecified	A_14_P126732	0.33688	Yes	No
232264_at	EDD1	E3 ubiquitin protein ligase, HECT domain containing, 1	8	8q22	103460461-103460829	0.588235	0.0182555	Gained	A_14_P129933	0.33688	Yes	No
242041_at	CSPP1	centrosome and spindle pole associated protein 1	8	8q13.2	68254473- 68254774	0.588235	0.0182555	Gained	A_14_P102101	0.33688	No	No
223819_x_at	COMMD5	COMM domain containing 5	8	8q24-qter	146046679-146047197	0.588235	0.0182555	Gained	A_14_P106450	0.33688	No	No
218218_at	DIP13B	NA	12	12q24.1	104091676-104092189	0.588235	0.0182555	Gained	A_14_P127669	0.33688	No	No
220496_at	CLEC1B	C-type lectin domain family 1, member B	12	12p13.2	10037002- 10040866	0.588235	0.0182555	Gained	A_14_P102105	0.33688	No	No
34187_at	RBMS2	RNA binding motif, single stranded interacting protein 2	12	12q13.3	55268994- 55269642	0.588235	0.0182555	Unspecified	A_14_P122714	0.33688	No	No
218606_at	ZDHHC7	zinc finger, DHHC-type containing 7	16	16q24.1	83565618- 83566012	0.588235	0.0182555	Deleted	A_14_P105933	0.33688	No	No
218169_at	VAC14	Vac14 homolog (S. cerevisiae)	16	16q22.1	69279009- 69279425	0.588235	0.0182555	Unspecified	A_14_P128015	0.33688	No	No
211478_s_at	DPP4	dipeptidyl-peptidase 4 (CD26, adenosine deaminase complexing protein 2)	2	2q24.3	162557564-162557907	-0.588235	0.018602	Unspecified	A_14_P136448	0.339483	No	No
212683_at	KIAA0446	NA	1	1q22	154448646-154449170	0.585294	0.0189536	Unspecified	A_14_P114220	0.339483	No	No
237050_at	FARP2	FERM, RhoGEF and pleckstrin domain protein 2	2	2q37.3	242066791-242067148	0.585294	0.0189536	Gained	A_14_P139315	0.339483	Yes	No
209571_at	CIR	NA	2	2q31.1	174921427-174921857	0.585294	0.0189536	Unspecified	A_14_P129781	0.339483	No	No
202907_s_at	NBN	nibrin	8	8q21	91015167- 91015490	0.585294	0.0189536	Gained	A_14_P108760	0.339483	No	No
229958_at	C8orf61	chromosome 8 open reading frame 61	8	8p23.3	1721813- 1722119	0.585294	0.0189536	Gained	A_14_P125355	0.339483	Yes	No
1570165_at	CHST11	carbohydrate (chondroitin 4) sulfotransferase 11	12	12q	103448798-103449024	0.585294	0.0189536	Unspecified	A_14_P125141	0.339483	No	No
223440_at	C16orf70	chromosome 16 open reading frame 70	16	16q22.1	65739608- 65739943	0.585294	0.0189536	Deleted	A_14_P114119	0.339483	No	No
1552497_a_at	SLAMF6	SLAM family member 6	1	1q23.2	158721639-158721977	0.582353	0.0196724	Gained	A_14_P130512	0.339483	No	No
201731_s_at	TPR	translocated promoter region (to activated MET oncogene)	1	1q25	184549611-184554360	0.582353	0.0196724	Gained	A_14_P137921	0.339483	No	No
230541_at	LOC149134	NA	1	1q44	245020876-245022247	0.582353	0.0196724	Unspecified	A_14_P103238	0.339483	No	No
210438_x_at	TROVE2	TROVE domain family, member 2	1	1q31	191318313-191318461	0.582353	0.0196724	Unspecified	A_14_P129953	0.339483	No	No
216718_at	C1orf46	chromosome 1 open reading frame 46	1	1q21.3	150895699-150895885	0.582353	0.0196724	Unspecified	A_14_P123864	0.339483	Yes	No
218605_at	TFB2M	transcription factor B2, mitochondrial	1	1q44	244770645-244771059	0.582353	0.0196724	Unspecified	A_14_P135018	0.339483	Yes	No
229353_s_at	NUCKS1	nuclear casein kinase and cyclin-dependent kinase substrate 1	1	1q32.1	203955359-203955427	0.582353	0.0196724	Gained	A_14_P139395	0.339483	No	No
1555246_a_at	SCN1A	sodium channel, voltage-gated, type I, alpha	2	2q24.3	166556058-166556587	0.582353	0.0196724	Unspecified	A_14_P119529	0.339483	No	No
1570339_x_at	D2HGDH	D-2-hydroxyglutarate dehydrogenase	2	2p25.3	242345535-242345753	0.582353	0.0196724	Unspecified	A_14_P102511	0.339483	Yes	No
201082_s_at	DCTN1	dynactin 1 (p150, glued homolog, Drosophila)	2	2p13	74442185- 74442765	0.582353	0.0196724	Unspecified	A_14_P103142	0.339483	Yes	No
212885_at	NAGK	N-acetylglucosamine kinase	2	2p13.3	71228636- 71228745	0.582353	0.0196724	Gained	A_14_P139530	0.339483	No	No
235392_at	IRS1	insulin receptor substrate 1	2	2q36	227366056-227366205	0.582353	0.0196724	Unspecified	A_14_P108675	0.339483	No	No
220280_s_at	ANKMY1	ankyrin repeat and MYND domain containing 1	2	2q37.3	241069027-241069187	0.582353	0.0196724	Gained	A_14_P100791	0.339483	Yes	No
233019_at	CNOT7	CCR4-NOT transcription complex, subunit 7	8	8p22-p21.3	17143233- 17143693	0.582353	0.0196724	Gained	A_14_P126563	0.339483	No	No
227016_at	ERICH1	glutamate-rich 1	8	8p23.3	613888- 656008	0.582353	0.0196724	Unspecified	A_14_P113455	0.339483	Yes	No
231032_at	LOC286071	NA	8	8q11.22	53023599- 53024104	0.582353	0.0196724	Gained	A_14_P107395	0.339483	No	No
209126_x_at	KRT6B	keratin 6B	12	12q12-q13	51127333- 51128034	0.582353	0.0196724	Gained	A_14_P120652	0.339483	Yes	No
207183_at	GPR19	G protein-coupled receptor 19	12	12p12.3	12705303- 12705774	0.582353	0.0196724	Gained	A_14_P136238	0.339483	No	No
232263_at	SLC6A15	solute carrier family 6, member 15	12	12q21.3	83800335- 83800748	0.582353	0.0196724	Deleted	A_14_P132016	0.339483	No	No
227295_at	IKIP	NA	12	12q23.1	97531464- 97531911	0.582353	0.0196724	Gained	A_14_P118276	0.339483	No	No
213407_at	PHLPPL	PH domain and leucine rich repeat protein phosphatase-like	16	16q22.3	70236514- 70236860	0.582353	0.0196724	Deleted	A_14_P102966	0.339483	No	No
204276_at	TK2	thymidine kinase 2, mitochondrial	16	16q22-q23.1	65100905- 65101105	0.582353	0.0196724	Unspecified	A_14_P132171	0.339483	No	No
228637_at	ZDHHC1	zinc finger, DHHC-type containing 1	16	16q22.1	65985832- 65986202	0.582353	0.0196724	Unspecified	A_14_P136104	0.339483	No	No
237111_at	FLJ44450	NA	2	2p21	41957698- 41958513	-0.582353	0.0200398	Unspecified	A_14_P137760	0.341537	Yes	No
218504_at	FAHD2A	fumarylacetoacetate hydrolase domain containing 2A	2	2p24.3-p11.2	95440340- 95440501	-0.582353	0.0200398	Gained	A_14_P119021	0.341537	Yes	No
221453_at	G6PC2	glucose-6-phosphatase, catalytic, 2	2	2q24-q31	169472323-169472720	-0.582353	0.0200398	Unspecified	A_14_P130218	0.341537	No	No
206545_at	CD28	CD28 molecule	2	2q33	204310407-204310732	-0.582353	0.0200398	Gained	A_14_P117315	0.341537	No	No
205174_s_at	QPCT	glutaminyl-peptide cyclotransferase (glutaminyl cyclase)	2	2p22.2	37453370- 37453732	-0.573952	0.0200782	Unspecified	A_14_P124185	0.341537	No	No
209201_x_at	CXCR4	chemokine (C-X-C motif) receptor 4	2	2q21	136588905-136589363	0.579412	0.0204125	Gained	A_14_P123077	0.341537	No	No
239442_at	CEP68	centrosomal protein 68kDa	2	2p14	65155574- 65155803	0.579412	0.0204125	Gained	A_14_P122286	0.341537	No	No
225838_at	EPC2	enhancer of polycomb homolog 2 (Drosophila)	2	2q23.1	149261043-149261464	0.579412	0.0204125	Unspecified	A_14_P101647	0.341537	Yes	No
208758_at	ATIC	5-aminoimidazole-4-carboxamide ribonucleotide formyltransferase/IMP cyclohydrolase	2	2q35	215919724-215922654	0.579412	0.0204125	Gained	A_14_P101313	0.341537	No	No
224413_s_at	TM2D2	TM2 domain containing 2	8	8p11.23	38967531- 38968066	0.579412	0.0204125	Gained	A_14_P126097	0.341537	No	No
234634_at	EXT1	exostoses (multiple) 1	8	8q24.11-q24.13	119047858-119048207	0.579412	0.0204125	Gained	A_14_P138597	0.341537	No	No
213864_s_at	NAP1L1	nucleosome assembly protein 1-like 1	12	12q21.2	74733252- 74733398	0.579412	0.0204125	Unspecified	A_14_P107520	0.341537	No	No
239654_at	CHD9	chromodomain helicase DNA binding protein 9	16	16q12.2	51911145- 51911509	0.579412	0.0204125	Deleted	A_14_P130286	0.341537	Yes	No
242643_x_at	PHKB	phosphorylase kinase, beta	16	16q12-q13	46120930- 46121247	0.579412	0.0204125	Deleted	A_14_P128060	0.341537	Yes	No
221834_at	SIAH1	seven in absentia homolog 1 (Drosophila)	16	16q12	46947373- 46947907	0.579412	0.0204125	Unspecified	A_14_P125219	0.341537	Yes	No
208470_s_at	HPR	haptoglobin-related protein	16	16q22.1	70667892- 70668426	-0.579412	0.0207906	Deleted	A_14_P131857	0.34518	Yes	No
213027_at	TROVE2	TROVE domain family, member 2	1	1q31	191326957-191327416	0.576471	0.0211742	Unspecified	A_14_P129953	0.34518	No	No
1559151_at	KIF1A	kinesin family member 1A	15	2q37.3	32209873- 32210417	0.576471	0.0211742	Deleted	A_14_P126530	0.34518	No	No
223091_x_at	C2orf33	chromosome 2 open reading frame 33	2	2q36.3	227920186-227930085	0.576471	0.0211742	Unspecified	A_14_P129969	0.34518	No	No
204526_s_at	TBC1D8	TBC1 domain family, member 8 (with GRAM domain)	2	2q11.2	100990275-100990708	0.576471	0.0211742	Unspecified	A_14_P131949	0.34518	No	No
201566_x_at	ID2	inhibitor of DNA binding 2, dominant negative helix-loop-helix protein	2	2p25	8741405- 8741701	0.576471	0.0211742	Gained	A_14_P127399	0.34518	No	No
233727_at	DTNB	dystrobrevin, beta	2	2p24	25491849- 25492201	0.576471	0.0211742	Gained	A_14_P119130	0.34518	No	No
203941_at	RC74	NA	8	8p21.1	28681129- 28681673	0.576471	0.0211742	Gained	A_14_P112811	0.34518	No	No
212114_at	LOC552889	NA	12	12q21	73221221- 73221428	0.576471	0.0211742	Unspecified	A_14_P121700	0.34518	No	No
1570128_at	DDX19A	DEAD (Asp-Glu-Ala-As) box polypeptide 19A	16	16q22.1	68939593- 68939917	0.576471	0.0211742	Unspecified	A_14_P124851	0.34518	Yes	No
202248_at	E2F4	E2F transcription factor 4, p107/p130-binding	16	16q21-q22	65789800- 65790185	0.576471	0.0211742	Deleted	A_14_P121955	0.34518	No	No
241608_at	SNTB2	syntrophin, beta 2 (dystrophin-associated protein A1, 59kDa, basic component 2)	16	16q22-q23	67855979- 67856097	0.576471	0.0211742	Deleted	A_14_P106989	0.34518	No	No
201000_at	AARS	alanyl-tRNA synthetase	16	16q22	68843874- 68844312	0.576471	0.0211742	Unspecified	A_14_P112566	0.34518	Yes	No
226039_at	MGAT4A	mannosyl (alpha-1,3-)-glycoprotein beta-1,4-N-acetylglucosaminyltransferase, isozyme A	2	2q12	98602069- 98602634	-0.576471	0.0215634	Unspecified	A_14_P114729	0.350831	No	No
213448_at	MTX1	metaxin 1	1	1q21	153447251-153468200	0.573529	0.0219581	Unspecified	A_14_P121890	0.35099	Yes	No
204699_s_at	C1orf107	chromosome 1 open reading frame 107	1	1q32.2	208091206-208091656	0.573529	0.0219581	Unspecified	A_14_P139185	0.35099	No	No
208679_s_at	ARPC2	actin related protein 2/3 complex, subunit 2, 34kDa	2	2q36.1	218811640-218818513	0.573529	0.0219581	Unspecified	A_14_P118018	0.35099	No	No
1558388_a_at	FAM77D	family with sequence similarity 77, member D	8	8q12.3	64059615- 64059994	0.573529	0.0219581	Gained	A_14_P107956	0.35099	No	No
217942_at	MRPS35	mitochondrial ribosomal protein S35	12	12p11	27799959- 27800453	0.573529	0.0219581	Gained	A_14_P130584	0.35099	No	No
1554052_at	CNOT1	CCR4-NOT transcription complex, subunit 1	16	16q21	57134954- 57135301	0.573529	0.0219581	Deleted	A_14_P115642	0.35099	Yes	No
215448_at	KCNH7	potassium voltage-gated channel, subfamily H (eag-related), member 7	2	2q24.2	163350561-163350799	-0.573529	0.0223585	Unspecified	A_14_P115276	0.35099	No	No
230599_at	RNF19	ring finger protein 19	8	8q22	101352578-101353073	-0.573529	0.0223585	Gained	A_14_P138410	0.35099	No	No
223229_at	UBE2T	ubiquitin-conjugating enzyme E2T (putative)	1	1q32.1	200567614-200569308	0.570588	0.0227646	Unspecified	A_14_P109654	0.35099	No	No
212105_s_at	DHX9	DEAH (Asp-Glu-Ala-His) box polypeptide 9	1	1q25	181079050-181079195	0.570588	0.0227646	Unspecified	A_14_P121408	0.35099	No	No
217894_at	KCTD3	potassium channel tetramerisation domain containing 3	1	1q41	213861108-213861546	0.570588	0.0227646	Unspecified	A_14_P127442	0.35099	No	No
202322_s_at	GGPS1	geranylgeranyl diphosphate synthase 1	1	1q43	233572543-233572995	0.570588	0.0227646	Gained	A_14_P123801	0.35099	No	No
1553603_s_at	ARL6IP2	ADP-ribosylation factor-like 6 interacting protein 2	2	2p22.2-p22.1	38376905- 38377097	0.570588	0.0227646	Deleted	A_14_P120242	0.35099	No	No
1555671_at	ICA1L	islet cell autoantigen 1,69kDa-like	2	2q33.1	203398460-203398737	0.570588	0.0227646	Gained	A_14_P132321	0.35099	No	No
201213_at	PPP1R7	protein phosphatase 1, regulatory subunit 7	2	2q37.3	241771401-241771711	0.570588	0.0227646	Gained	A_14_P106093	0.35099	Yes	No
227574_at	OBSL1	obscurin-like 1	2	2q35	220128833-220129260	0.570588	0.0227646	Unspecified	A_14_P119040	0.35099	No	No
228287_at	ING5	inhibitor of growth family, member 5	2	2q37.3	242317124-242317445	0.570588	0.0227646	Unspecified	A_14_P102511	0.35099	Yes	No
206594_at	PASK	PAS domain containing serine/threonine kinase	2	2q37.3	241701753-241702286	0.570588	0.0227646	Gained	A_14_P116210	0.35099	Yes	No
223354_x_at	C2orf33	chromosome 2 open reading frame 33	2	2q36.3	227920186-227930085	0.570588	0.0227646	Unspecified	A_14_P129969	0.35099	No	No
227017_at	ERICH1	glutamate-rich 1	8	8p23.3	604228- 604559	0.570588	0.0227646	Unspecified	A_14_P113455	0.35099	Yes	No
240231_at	AZIN1	antizyme inhibitor 1	8	8q22.3	103937582-103938081	0.570588	0.0227646	Gained	A_14_P201613	0.35099	Yes	No
218955_at	BRF2	BRF2, subunit of RNA polymerase III transcription initiation factor, BRF1-like	8	8p12	37820683- 37821055	0.570588	0.0227646	Gained	A_14_P138517	0.35099	No	No
211992_at	WNK1	WNK lysine deficient protein kinase 1	12	12p13.3	888352- 888682	0.570588	0.0227646	Unspecified	A_14_P125196	0.35099	No	No
221965_at	MPHOSPH9	M-phase phosphoprotein 9	12	12q24.31	122203129-122203418	0.570588	0.0227646	Unspecified	A_14_P109630	0.35099	No	No
209734_at	NCKAP1L	NCK-associated protein 1-like	12	12q13.1	53222625- 53222945	0.570588	0.0227646	Unspecified	A_14_P133730	0.35099	No	No
205250_s_at	CEP290	centrosomal protein 290kDa	12	12q21.32	86966959- 86967190	0.570588	0.0227646	Deleted	A_14_P135860	0.35099	No	No
206335_at	GALNS	galactosamine (N-acetyl)-6-sulfate sulfatase (Morquio syndrome, mucopolysaccharidosis type IVA)	16	16q24.3	87407698- 87408221	0.570588	0.0227646	Unspecified	A_14_P114944	0.35099	Yes	No
1729_at	TRADD	TNFRSF1A-associated via death domain	16	16q22	65745690- 65746134	0.570588	0.0227646	Unspecified	A_14_P127818	0.35099	No	No
244374_at	SNRPE	small nuclear ribonucleoprotein polypeptide E	19	1q32	5512051- 5512415	-0.570588	0.0231764	Unspecified	A_14_P107115	0.352575	No	No
1564193_at	FLJ39061	NA	2	2q33.1	202675912-202678882	-0.570588	0.0231764	Unspecified	A_14_P137024	0.352575	No	No
235704_at	DAZAP2	DAZ associated protein 2	12	12q12	49950877- 49951288	-0.570588	0.0231764	Unspecified	A_14_P129267	0.352575	No	No
1553677_a_at	TIPRL	TIP41, TOR signalling pathway regulator-like (S. cerevisiae)	1	1q23.2	166436041-166436391	0.567647	0.023594	Unspecified	A_14_P130224	0.352575	Yes	No
215174_at	FMO6	flavin containing monooxygenase 6	1	1q24.3	169396990-169397203	0.567647	0.023594	Gained	A_14_P122882	0.352575	No	No
218721_s_at	C1orf27	chromosome 1 open reading frame 27	1	1q25	184641840-184654972	0.567647	0.023594	Unspecified	A_14_P112995	0.352575	No	No
218133_s_at	NIF3L1	NIF3 NGG1 interacting factor 3-like 1 (S. pombe)	2	2q33	201476460-201476805	0.567647	0.023594	Gained	A_14_P112427	0.352575	Yes	No
32062_at	LRRC14	leucine rich repeat containing 14	8	8q24.3	145720884-145721078	0.567647	0.023594	Gained	A_14_P138916	0.352575	Yes	No
213153_at	SETD1B	SET domain containing 1B	12	12q24.31	120754461-120754844	0.567647	0.023594	Unspecified	A_14_P127876	0.352575	Yes	No
220157_x_at	PLEKHA9	pleckstrin homology domain containing, family A (phosphoinositide binding specific) member 9	12	12q	43853168- 43853561	0.567647	0.023594	Unspecified	A_14_P120364	0.352575	No	No
210050_at	TPI1	triosephosphate isomerase 1	12	12p13	6850350- 6850496	0.567647	0.023594	Gained	A_14_P109695	0.352575	No	No
1570227_at	COQ9	coenzyme Q9 homolog (S. cerevisiae)	16	16q13	56046939- 56047446	0.567647	0.023594	Deleted	A_14_P200436	0.352575	No	No
228379_at	NUTF2	nuclear transport factor 2	16	16q22.1	66463452- 66463930	0.567647	0.023594	Unspecified	A_14_P113648	0.352575	No	No
229481_at	NKD1	naked cuticle homolog 1 (Drosophila)	16	16q12	49227804- 49228099	0.567647	0.023594	Unspecified	A_14_P128395	0.352575	No	No
217896_s_at	NIP30	NA	16	16q13	55743955- 55744378	0.567647	0.023594	Deleted	A_14_P106393	0.352575	No	No
218148_at	CENPT	centromere protein T	16	16q22.1	66419650- 66420247	0.567647	0.023594	Deleted	A_14_P129143	0.352575	No	No
48612_at	N4BP1	NA	16	16q12.1	47130366- 47130488	0.567647	0.023594	Deleted	A_14_P134205	0.352575	Yes	No
211904_x_at	RAD52	RAD52 homolog (S. cerevisiae)	12	12p13-p12.2	906571- 906692	-0.567647	0.0240175	Unspecified	A_14_P116013	0.356284	No	No
201363_s_at	IVNS1ABP	influenza virus NS1A binding protein	1	1q25.1-q31.1	183532697-183533247	0.564706	0.0244469	Unspecified	A_14_P138240	0.356284	No	No
201381_x_at	CACYBP	calcyclin binding protein	1	1q24-q25	173245678-173246097	0.564706	0.0244469	Unspecified	A_14_P125159	0.356284	No	No
202598_at	S100A13	S100 calcium binding protein A13	1	1q21	151857969-151865634	0.564706	0.0244469	Unspecified	A_14_P105005	0.356284	No	No
207350_s_at	VAMP4	vesicle-associated membrane protein 4	1	1q24-q25	169974112-169974228	0.564706	0.0244469	Unspecified	A_14_P101743	0.356284	No	No
216220_s_at	ADORA1	adenosine A1 receptor	1	1q32.1	201401881-201402146	0.564706	0.0244469	Unspecified	A_14_P113229	0.356284	No	No
231681_x_at	HIST3H2A	histone 3, H2a	1	1q42.13	226711699-226712150	0.564706	0.0244469	Unspecified	A_14_P116173	0.356284	Yes	No
215227_x_at	ACP1	acid phosphatase 1, soluble	2	2p25	267227- 267482	0.564706	0.0244469	Gained	A_14_P201191	0.356284	Yes	No
221781_s_at	DNAJC10	DnaJ (Hsp40) homolog, subfamily C, member 10	2	2q32.1	183335653-183335748	0.564706	0.0244469	Deleted	A_14_P131825	0.356284	Yes	No
221235_s_at	LOC644617	NA	2	2q12.1	105247400-105247843	0.564706	0.0244469	Unspecified	A_14_P121328	0.356284	No	No
218556_at	ORMDL2	ORM1-like 2 (S. cerevisiae)	12	12q13.2	54499048- 54499544	0.564706	0.0244469	Gained	A_14_P200349	0.356284	No	No
34726_at	CACNB3	calcium channel, voltage-dependent, beta 3 subunit	12	12q13	47508498- 47508820	0.564706	0.0244469	Gained	A_14_P132325	0.356284	No	No
1569723_a_at	SPIRE2	spire homolog 2 (Drosophila)	16	16q24	88440731- 88440893	0.564706	0.0244469	Deleted	A_14_P121129	0.356284	Yes	No
241818_at	ZFP90	zinc finger protein 90 homolog (mouse)	16	16q22.1	67165504- 67165862	0.564706	0.0244469	Deleted	A_14_P119289	0.356284	No	No
211192_s_at	CD84	CD84 molecule	1	1q24	158790328-158801998	-0.564706	0.0248823	Unspecified	A_14_P122883	0.361353	No	No
212142_at	MCM4	MCM4 minichromosome maintenance deficient 4 (S. cerevisiae)	8	8q11.2	49039683- 49039825	-0.564706	0.0248823	Gained	A_14_P118623	0.361353	Yes	No
211574_s_at	CD46	CD46 molecule, complement regulatory protein	1	1q32	206001303-206033583	0.561765	0.0253237	Gained	A_14_P132063	0.361401	No	No
1570276_a_at	GATA4	GATA binding protein 4	8	8p23.1-p22	11603012- 11603406	0.561765	0.0253237	Gained	A_14_P114636	0.361401	Yes	No
1554564_a_at	UNQ1887	NA	12	12q24.31	119693772-119694145	0.561765	0.0253237	Unspecified	A_14_P137840	0.361401	No	No
240419_at	SLC6A15	solute carrier family 6, member 15	12	12q21.3	83798821- 83799179	0.561765	0.0253237	Deleted	A_14_P132016	0.361401	No	No
37953_s_at	ACCN2	amiloride-sensitive cation channel 2, neuronal	12	12q12	48763085- 48763649	0.561765	0.0253237	Unspecified	A_14_P128283	0.361401	No	No
225962_at	ZNRF1	zinc and ring finger 1	16	16q23.1	73701643- 73702064	0.561765	0.0253237	Deleted	A_14_P117174	0.361401	No	No
226058_at	MGC4655	NA	16	16q22.1	65739539- 65740020	0.561765	0.0253237	Deleted	A_14_P114119	0.361401	No	No
228644_s_at	SLC12A4	solute carrier family 12 (potassium/chloride transporters), member 4	16	16q22.1	66537842- 66538040	0.561765	0.0253237	Deleted	A_14_P116242	0.361401	No	No
213133_s_at	GCSH	glycine cleavage system protein H (aminomethyl carrier)	1	16q23.2	166291820-166292148	0.561765	0.0253237	Unspecified	A_14_P131597	0.361401	Yes	No
221833_at	SIAH1	seven in absentia homolog 1 (Drosophila)	16	16q12	46953441- 46953932	0.561765	0.0253237	Unspecified	A_14_P125219	0.361401	Yes	No
1564158_a_at	VAC14	Vac14 homolog (S. cerevisiae)	16	16q22.1	69364066- 69364575	0.55482	0.0257031	Unspecified	A_14_P118908	0.365411	No	No
230797_s_at	LOC440900	NA	2	2q14.1	114454037-114454175	-0.561765	0.0257713	Unspecified	A_14_P137672	0.365411	No	No
1558924_s_at	RSN	restin (Reed-Steinberg cell-expressed intermediate filament-associated protein)	12	12q24.3	121391522-121391981	-0.561765	0.0257713	Unspecified	A_14_P105069	0.365411	Yes	No
222158_s_at	C1orf121	chromosome 1 open reading frame 121	1	1q44	242921809-242935733	0.558824	0.0262249	Unspecified	A_14_P101445	0.365411	No	No
204478_s_at	RABIF	RAB interacting factor	1	1q32-q41	201116247-201116759	0.558824	0.0262249	Unspecified	A_14_P125914	0.365411	No	No
202135_s_at	ACTR1B	ARP1 actin-related protein 1 homolog B, centractin beta (yeast)	2	2q11.1-q11.2	97638961- 97639435	0.558824	0.0262249	Gained	A_14_P120437	0.365411	Yes	No
228512_at	PTCD3	Pentatricopeptide repeat domain 3	2	2p11.2	86220955- 86221294	0.558824	0.0262249	Unspecified	A_14_P110369	0.365411	Yes	No
212066_s_at	USP34	ubiquitin specific peptidase 34	2	2p15	61268255- 61268568	0.558824	0.0262249	Gained	A_14_P201231	0.365411	No	No
238516_at	BMPR2	bone morphogenetic protein receptor, type II (serine/threonine kinase)	2	2q33-q34	203134526-203134953	0.558824	0.0262249	Unspecified	A_14_P103362	0.365411	No	No
213530_at	RAB3GAP1	RAB3 GTPase activating protein subunit 1 (catalytic)	2	2q21.3	135643461-135643767	0.558824	0.0262249	Gained	A_14_P138938	0.365411	No	No
216805_at	DDEF1	development and differentiation enhancing factor 1	8	8q24.1-q24.2	131485295-131485556	0.558824	0.0262249	Gained	A_14_P130614	0.365411	No	No
205091_x_at	RECQL	RecQ protein-like (DNA helicase Q1-like)	12	12p12	21514116- 21514488	0.558824	0.0262249	Unspecified	A_14_P107546	0.365411	No	No
238523_at	C16orf44	chromosome 16 open reading frame 44	16	16q24.1	83257618- 83258051	0.558824	0.0262249	Deleted	A_14_P119999	0.365411	No	No
212189_s_at	COG4	component of oligomeric golgi complex 4	16	16q22.1	69071996- 69072542	0.558824	0.0262249	Deleted	A_14_P103306	0.365411	Yes	No
1553459_at	FLJ39660	NA	2	2q33.1	197240356-197240855	-0.558824	0.0266848	Gained	A_14_P138836	0.36655	No	No
1565588_at	SP100	SP100 nuclear antigen	2	2q37.1	230974405-230974637	-0.558824	0.0266848	Unspecified	A_14_P110111	0.36655	Yes	No
233121_at	ZHX2	zinc fingers and homeoboxes 2	8	8q24.13	123894025-123894345	-0.558824	0.0266848	Unspecified	A_14_P104674	0.36655	No	No
202244_at	PSMB4	proteasome (prosome, macropain) subunit, beta type, 4	1	1q21	149640337-149640455	0.555882	0.027151	Gained	A_14_P133049	0.36655	Yes	No
202323_s_at	ACBD3	acyl-Coenzyme A binding domain containing 3	1	1q42.12	224420182-224441012	0.555882	0.027151	Unspecified	A_14_P101169	0.36655	No	No
218909_at	RPS6KC1	ribosomal protein S6 kinase, 52kDa, polypeptide 1	1	1q41	211512885-211513386	0.555882	0.027151	Gained	A_14_P106605	0.36655	No	No
218595_s_at	HEATR1	HEAT repeat containing 1	1	1q43	234780625-234780896	0.555882	0.027151	Gained	A_14_P126950	0.36655	No	No
1569202_x_at	SEC15L2	SEC15-like 2 (S. cerevisiae)	2	2p13.3-p13.2	72774614- 72774863	0.555882	0.027151	Unspecified	A_14_P200626	0.36655	No	No
1570338_at	D2HGDH	D-2-hydroxyglutarate dehydrogenase	2	2p25.3	242345570-242345753	0.555882	0.027151	Unspecified	A_14_P102511	0.36655	Yes	No
223035_s_at	FARSLB	phenylalanine-tRNA synthetase-like, beta subunit	2	2q36.1	223144743-223173048	0.555882	0.027151	Gained	A_14_P119825	0.36655	No	No
202654_x_at	MARCH7	membrane-associated ring finger (C3HC4) 7	2	2q24.2	160332041-160332537	0.555882	0.027151	Deleted	A_14_P130282	0.36655	No	No
232033_at	USP37	ubiquitin specific peptidase 37	2	2q35	219026334-219026812	0.555882	0.027151	Unspecified	A_14_P111838	0.36655	No	No
219418_at	NHEJ1	nonhomologous end-joining factor 1	2	2q35	219648335-219648854	0.555882	0.027151	Deleted	A_14_P105358	0.36655	No	No
242362_at	CUL3	cullin 3	2	2q36.2	225083334-225083724	0.555882	0.027151	Unspecified	A_14_P137039	0.36655	No	No
243908_at	ZNF638	zinc finger protein 638	2	2p13.2-p13.1	71502498- 71502882	0.555882	0.027151	Unspecified	A_14_P111283	0.36655	No	No
228401_at	ATAD2	ATPase family, AAA domain containing 2	8	8q24.13	124401306-124401846	0.555882	0.027151	Gained	A_14_P136692	0.36655	No	No
233111_at	SLA	Src-like-adaptor	8	8q22.3-qter,8q24	134138742-134139150	0.555882	0.027151	Gained	A_14_P129068	0.36655	Yes	No
212967_x_at	NAP1L1	nucleosome assembly protein 1-like 1	12	12q21.2	74733252- 74733398	0.555882	0.027151	Unspecified	A_14_P107520	0.36655	No	No
226258_at	LOC196394	NA	12	12p11.21	31715395- 31715931	0.555882	0.027151	Gained	A_14_P201138	0.36655	Yes	No
1566129_at	LIMS1	LIM and senescent cell antigen-like domains 1	2	2q12.3-q13	108662040-108662530	-0.555882	0.0276235	Gained	A_14_P129225	0.371106	No	No
207923_x_at	PAX8	paired box gene 8	2	2q12-q14	113715597-113715773	-0.555882	0.0276235	Unspecified	A_14_P122377	0.371106	No	No
1559871_s_at	TDH	L-threonine dehydrogenase	8	8p23.1	11240974- 11241218	-0.555882	0.0276235	Unspecified	A_14_P116027	0.371106	Yes	No
1560402_at	CENPL	centromere protein L	1	1q25.1	172100972-172101374	0.552941	0.0281023	Gained	A_14_P105924	0.373284	Yes	No
206468_s_at	KIAA0859	KIAA0859	1	1q24-q25.3	170027778-170030292	0.552941	0.0281023	Unspecified	A_14_P111690	0.373284	No	No
225298_at	PNKD	paroxysmal nonkinesiogenic dyskinesia	2	2q35	218845536-218845840	0.552941	0.0281023	Unspecified	A_14_P120033	0.373284	No	No
242688_at	TRIP12	thyroid hormone receptor interactor 12	2	2q36.3	230475995-230476345	0.552941	0.0281023	Unspecified	A_14_P131201	0.373284	Yes	No
1564378_a_at	EXT1	exostoses (multiple) 1	8	8q24.11-q24.13	119046576-119047096	0.552941	0.0281023	Gained	A_14_P138597	0.373284	No	No
226108_at	NHN1	NA	16	16q24.2-q24.3	87225349- 87225756	0.552941	0.0281023	Unspecified	A_14_P137548	0.373284	Yes	No
56821_at	FLJ10815	NA	16	16q21	57258036- 57258235	0.552941	0.0281023	Deleted	A_14_P123437	0.373284	Yes	No
223752_at	CFC1	cripto, FRL-1, cryptic family 1	2	2q21.1	130995177-131073681	-0.552941	0.0285876	Unspecified	A_14_P103579	0.37597	Yes	No
243483_at	TRPM8	transient receptor potential cation channel, subfamily M, member 8	2	2q37.1	234592511-234592872	-0.552941	0.0285876	Unspecified	A_14_P139327	0.37597	No	No
200652_at	SSR2	signal sequence receptor, beta (translocon-associated protein beta)	1	1q21-q23	154245524-154246056	0.55	0.0290794	Gained	A_14_P111500	0.37597	No	No
227224_at	RALGPS2	Ral GEF with PH domain and SH3 binding motif 2	1	1q25.2	177155280-177155786	0.55	0.0290794	Unspecified	A_14_P101158	0.37597	No	No
207549_x_at	CD46	CD46 molecule, complement regulatory protein	1	1q32	206001306-206007165	0.55	0.0290794	Gained	A_14_P132063	0.37597	No	No
228813_at	HDAC4	histone deacetylase 4	2	2q37.2	239634832-239635193	0.55	0.0290794	Unspecified	A_14_P127839	0.37597	Yes	No
208200_at	IL1A	interleukin 1, alpha	5	2q14	112341754-112342208	0.55	0.0290794	Deleted	A_14_P137914	0.37597	No	No
220093_at	ANTXR1	anthrax toxin receptor 1	2	2p13.1	69183562- 69183985	0.55	0.0290794	Gained	A_14_P127202	0.37597	No	No
222203_s_at	RDH14	retinol dehydrogenase 14 (all-trans/9-cis/11-cis)	2	2p24.2	18599502- 18600059	0.55	0.0290794	Gained	A_14_P134088	0.37597	Yes	No
1556762_a_at	MSRA	methionine sulfoxide reductase A	8	8p23.1	10256860- 10257331	0.55	0.0290794	Gained	A_14_P130694	0.37597	No	No
220216_at	C8orf44	chromosome 8 open reading frame 44	8	8q13.1	67755213- 67755525	0.55	0.0290794	Gained	A_14_P116138	0.37597	No	No
222552_at	GOLT1B	golgi transport 1 homolog B (S. cerevisiae)	12	12p12.1	21561780- 21562340	0.55	0.0290794	Gained	A_14_P125603	0.37597	No	No
238982_at	DENR	density-regulated protein	12	12q24.31	121813447-121813605	0.55	0.0290794	Unspecified	A_14_P124565	0.37597	No	No
205665_at	TSPAN9	tetraspanin 9	12	12p13.33-p13.32	3262685- 3263047	0.55	0.0290794	Unspecified	A_14_P108074	0.37597	Yes	No
204428_s_at	LCAT	lecithin-cholesterol acyltransferase	16	16q22.1	66531399- 66531788	0.55	0.0290794	Deleted	A_14_P108686	0.37597	No	No
226994_at	DNAJA2	DnaJ (Hsp40) homolog, subfamily A, member 2	16	16q11.1-q11.2	45546794- 45547217	0.55	0.0290794	Deleted	A_14_P129529	0.37597	No	No
240367_at	CHD9	chromodomain helicase DNA binding protein 9	16	16q12.2	51889307- 51889681	0.55	0.0290794	Deleted	A_14_P111443	0.37597	Yes	No
235132_at	LOC254128	NA	2	2q14.2	122124988-122125533	-0.55	0.0295778	Deleted	A_14_P136257	0.381219	Yes	No
242338_at	TMEM64	transmembrane protein 64	8	8q21.3	91706942- 91707065	-0.55	0.0295778	Gained	A_14_P130520	0.381219	No	No
201511_at	AAMP	angio-associated, migratory cell protein	2	2q35	218837212-218837575	0.547059	0.0300827	Unspecified	A_14_P105260	0.38235	No	No
215509_s_at	BUB1	BUB1 budding uninhibited by benzimidazoles 1 homolog (yeast)	2	2q14	111132520-111132791	0.547059	0.0300827	Gained	A_14_P109006	0.38235	Yes	No
221748_s_at	TNS1	tensin 1	2	2q35-q36	218372784-218372932	0.547059	0.0300827	Deleted	A_14_P121770	0.38235	No	No
211316_x_at	CFLAR	CASP8 and FADD-like apoptosis regulator	2	2q33-q34	201736801-201737214	0.547059	0.0300827	Unspecified	A_14_P137243	0.38235	Yes	No
233779_x_at	STK3	serine/threonine kinase 3 (STE20 homolog, yeast)	8	8q22.2	99752996- 99753516	0.547059	0.0300827	Gained	A_14_P111557	0.38235	No	No
217603_at	ATP6V0A2	ATPase, H+ transporting, lysosomal V0 subunit a2	12	12q24.31	122804700-122805229	0.547059	0.0300827	Unspecified	A_14_P116466	0.38235	No	No
220658_s_at	ARNTL2	aryl hydrocarbon receptor nuclear translocator-like 2	12	12p12.2-p11.2	27464596- 27464731	0.547059	0.0300827	Unspecified	A_14_P136109	0.38235	No	No
239633_at	ATP6V0D1	ATPase, H+ transporting, lysosomal 38kDa, V0 subunit d1	16	16q22	66033930- 66034317	0.547059	0.0300827	Deleted	A_14_P136406	0.38235	No	No
223786_at	CHST6	carbohydrate (N-acetylglucosamine 6-O) sulfotransferase 6	16	16q22	74064582- 74065083	0.547059	0.0300827	Unspecified	A_14_P121589	0.38235	Yes	No
241445_at	TMEM87B	transmembrane protein 87B	2	2q13	112552741-112553017	-0.547059	0.0305944	Gained	A_14_P138102	0.384194	No	No
204177_s_at	KLHL20	kelch-like 20 (Drosophila)	1	1q24.1-q24.3	172020922-172021127	0.544118	0.0311128	Unspecified	A_14_P128697	0.384194	No	No
1554493_s_at	THADA	thyroid adenoma associated	2	2p21	43637044- 43637200	0.544118	0.0311128	Gained	A_14_P111248	0.384194	No	No
1558385_at	HDAC4	histone deacetylase 4	2	2q37.2	239888165-239888590	0.544118	0.0311128	Unspecified	A_14_P100472	0.384194	Yes	No
202020_s_at	LANCL1	LanC lantibiotic synthetase component C-like 1 (bacterial)	2	2q33-q35	211004315-211004803	0.544118	0.0311128	Unspecified	A_14_P202501	0.384194	No	No
225144_at	BMPR2	bone morphogenetic protein receptor, type II (serine/threonine kinase)	2	2q33-q34	203139935-203140438	0.544118	0.0311128	Unspecified	A_14_P103362	0.384194	No	No
238567_at	SGPP2	sphingosine-1-phosphate phosphotase 2	2	2q36.1	223131433-223131989	0.544118	0.0311128	Deleted	A_14_P138633	0.384194	No	No
238769_at	MAP4K4	mitogen-activated protein kinase kinase kinase kinase 4	2	2q11.2-q12	101700413-101700786	0.544118	0.0311128	Unspecified	A_14_P134710	0.384194	No	No
222998_at	MAF1	MAF1 homolog (S. cerevisiae)	8	8q24.3	145234021-145234471	0.544118	0.0311128	Gained	A_14_P113417	0.384194	Yes	No
203037_s_at	MTSS1	metastasis suppressor 1	8	8p22	125632249-125632714	0.544118	0.0311128	Gained	A_14_P133978	0.384194	No	No
239358_at	FDFT1	farnesyl-diphosphate farnesyltransferase 1	8	8p23.1-p22	11725760- 11726168	0.544118	0.0311128	Gained	A_14_P129904	0.384194	Yes	No
224743_at	IMPAD1	inositol monophosphatase domain containing 1	8	8q12.1	58033224- 58033622	0.544118	0.0311128	Gained	A_14_P131946	0.384194	No	No
204226_at	STAU2	staufen, RNA binding protein, homolog 2 (Drosophila)	8	8q13-q21.1	74624441- 74624941	0.544118	0.0311128	Gained	A_14_P130117	0.384194	No	No
202246_s_at	CDK4	cyclin-dependent kinase 4	12	12q14	56428371- 56429367	0.544118	0.0311128	Unspecified	A_14_P131940	0.384194	No	No
1561092_at	KLHDC4	kelch domain containing 4	16	16q24.3	86315232- 86315546	0.544118	0.0311128	Deleted	A_14_P107603	0.384194	Yes	No
242509_at	C16orf74	chromosome 16 open reading frame 74	16	16q24.1	84313159- 84313381	0.544118	0.0311128	Deleted	A_14_P137089	0.384194	No	No
225139_at	RBM35B	RNA binding motif protein 35B	16	16q22.1	66820138- 66820636	0.544118	0.0311128	Deleted	A_14_P119085	0.384194	No	No
226072_at	FUK	fucokinase	16	16q22.1	69071109- 69071649	0.544118	0.0311128	Deleted	A_14_P103306	0.384194	Yes	No
219031_s_at	NIP7	nuclear import 7 homolog (S. cerevisiae)	16	16q22.1	67933246- 67933726	0.544118	0.0311128	Deleted	A_14_P128153	0.384194	No	No
202902_s_at	CTSS	cathepsin S	1	1q21	148972074-148972247	-0.544118	0.031638	Unspecified	A_14_P119560	0.388933	No	No
237538_at	RSAD2	radical S-adenosyl methionine domain containing 2	2	2p25.2	6928228- 6928584	-0.544118	0.031638	Gained	A_14_P200910	0.388933	No	No
221252_s_at	GSG1	germ cell associated 1	12	12p13.1	13129175- 13129444	-0.544118	0.031638	Gained	A_14_P124728	0.388933	No	No
225244_at	C1orf142	chromosome 1 open reading frame 142	1	1q42.13	226034959-226035534	0.541176	0.03217	Gained	A_14_P134195	0.390239	Yes	No
201565_s_at	ID2	inhibitor of DNA binding 2, dominant negative helix-loop-helix protein	2	2p25	8739779- 8740095	0.541176	0.03217	Gained	A_14_P127399	0.390239	No	No
233559_s_at	WDFY1	WD repeat and FYVE domain containing 1	2	2q36.1	224450471-224450879	0.541176	0.03217	Unspecified	A_14_P112617	0.390239	No	No
1561423_at	LOC642924	NA	8	8q22.1	94427902- 94428312	0.541176	0.03217	Gained	A_14_P137051	0.390239	Yes	No
227902_at	ZFP41	zinc finger protein 41 homolog (mouse)	8	8q24.3	144418310-144418679	0.541176	0.03217	Gained	A_14_P111990	0.390239	No	No
233270_x_at	PCM1	pericentriolar material 1	8	8p22-p21.3	17880613- 17880887	0.541176	0.03217	Unspecified	A_14_P104185	0.390239	No	No
201985_at	KIAA0196	KIAA0196	8	8p22	126105779-126106098	0.541176	0.03217	Unspecified	A_14_P139649	0.390239	No	No
231348_s_at	LMO3	LIM domain only 3 (rhombotin-like 2)	12	12p12.3	16592680- 16593116	0.541176	0.03217	Unspecified	A_14_P100846	0.390239	No	No
205315_s_at	SNTB2	syntrophin, beta 2 (dystrophin-associated protein A1, 59kDa, basic component 2)	16	16q22-q23	67875450- 67891178	0.541176	0.03217	Deleted	A_14_P106989	0.390239	No	No
230945_at	ACTR1B	ARP1 actin-related protein 1 homolog B, centractin beta (yeast)	2	2q11.1-q11.2	97645432- 97645856	-0.541176	0.0327089	Unspecified	A_14_P106436	0.395387	Yes	No
238004_at	PGBD2	piggyBac transposable element derived 2	1	1q44	247179041-247179366	0.538235	0.0332549	Unspecified	A_14_P105372	0.395387	No	No
55705_at	FMN2	formin 2	19	1q43	847747- 848017	0.538235	0.0332549	Gained	A_14_P110281	0.395387	No	No
216996_s_at	FASTKD2	FAST kinase domains 2	2	2q33.3	207360928-207361124	0.538235	0.0332549	Unspecified	A_14_P139001	0.395387	No	No
44040_at	FBXO41	F-box protein 41	2	2p13.2	73335560- 73335684	0.538235	0.0332549	Gained	A_14_P137418	0.395387	No	No
200608_s_at	RAD21	RAD21 homolog (S. pombe)	8	8q24	117927415-117927931	0.538235	0.0332549	Gained	A_14_P104491	0.395387	No	No
231875_at	KIF21A	kinesin family member 21A	12	12q12	38020974- 38021165	0.538235	0.0332549	Gained	A_14_P110370	0.395387	No	No
210976_s_at	PFKM	phosphofructokinase, muscle	12	12q13.3	46825614- 46826101	0.538235	0.0332549	Gained	A_14_P126910	0.395387	Yes	No
204022_at	WWP2	WW domain containing E3 ubiquitin protein ligase 2	16	16q22.1	68532609- 68532980	0.538235	0.0332549	Deleted	A_14_P117208	0.395387	Yes	No
219797_at	MGAT4A	mannosyl (alpha-1,3-)-glycoprotein beta-1,4-N-acetylglucosaminyltransferase, isozyme A	2	2q12	98608213- 98608387	-0.538235	0.0338078	Unspecified	A_14_P114729	0.395387	No	No
204237_at	GULP1	GULP, engulfment adaptor PTB domain containing 1	2	2q32.3-q33	189168424-189168878	-0.538235	0.0338078	Gained	A_14_P126728	0.395387	Yes	No
207137_at	NFKBIL2	nuclear factor of kappa light polypeptide gene enhancer in B-cells inhibitor-like 2	8	8q24.3	145632947-145633113	-0.538235	0.0338078	Unspecified	A_14_P101177	0.395387	Yes	No
1560105_at	PTPRB	protein tyrosine phosphatase, receptor type, B	12	12q15-q21	69204441- 69204824	-0.538235	0.0338078	Unspecified	A_14_P110650	0.395387	Yes	No
1554834_a_at	RASSF5	Ras association (RalGDS/AF-6) domain family 5	1	1q32.1	204827166-204827664	0.535294	0.0343679	Unspecified	A_14_P113946	0.395387	No	No
225427_s_at	APOA1BP	apolipoprotein A-I binding protein	1	1q22-q21.2	154829822-154829972	0.535294	0.0343679	Unspecified	A_14_P124908	0.395387	No	No
224392_s_at	OPN3	opsin 3 (encephalopsin, panopsin)	1	1q43	239823163-239823522	0.535294	0.0343679	Unspecified	A_14_P110695	0.395387	No	No
218229_s_at	POGK	pogo transposable element with KRAB domain	1	1q24.1	165089528-165090019	0.535294	0.0343679	Gained	A_14_P114293	0.395387	No	No
207145_at	GDF8	growth differentiation factor 8	2	2q32.2	190628843-190629255	0.535294	0.0343679	Deleted	A_14_P128711	0.395387	No	No
237159_x_at	AP1S3	adaptor-related protein complex 1, sigma 3 subunit	2	2q36.1	224328355-224328476	0.535294	0.0343679	Unspecified	A_14_P201765	0.395387	No	No
225753_at	ZNF513	zinc finger protein 513	2	2p23.3	27453793- 27454173	0.535294	0.0343679	Unspecified	A_14_P108666	0.395387	No	No
215482_s_at	EIF2B4	eukaryotic translation initiation factor 2B, subunit 4 delta, 67kDa	2	2p23.3	27440828- 27443308	0.535294	0.0343679	Gained	A_14_P123794	0.395387	No	No
218236_s_at	PRKD3	protein kinase D3	2	2p21	37331428- 37331840	0.535294	0.0343679	Unspecified	A_14_P132881	0.395387	No	No
225898_at	WDR54	WD repeat domain 54	2	2p13.1	74505709- 74506372	0.535294	0.0343679	Unspecified	A_14_P117128	0.395387	Yes	No
213003_s_at	CEBPD	CCAAT/enhancer binding protein (C/EBP), delta	8	8p11.2-p11.1	48812195- 48812642	0.535294	0.0343679	Gained	A_14_P200239	0.395387	No	No
235899_at	CA13	carbonic anhydrase XIII	8	8q21.2	86381721- 86382116	0.535294	0.0343679	Gained	A_14_P201660	0.395387	No	No
238346_s_at	NCOA6IP	nuclear receptor coactivator 6 interacting protein	8	8q11	56860830- 56860980	0.535294	0.0343679	Gained	A_14_P119458	0.395387	Yes	No
243820_at	BHLHB5	basic helix-loop-helix domain containing, class B, 5	8	8q13	65655975- 65656147	0.535294	0.0343679	Gained	A_14_P130061	0.395387	No	No
225978_at	FAM80B	family with sequence similarity 80, member B	12	12p13.31	8819001- 8819513	0.535294	0.0343679	Gained	A_14_P102304	0.395387	No	No
227055_at	METTL7B	methyltransferase like 7B	12	12q13.2	54364063- 54364480	0.535294	0.0343679	Unspecified	A_14_P107799	0.395387	No	No
227416_s_at	ZCRB1	zinc finger CCHC-type and RNA binding motif 1	12	12q12	41005993- 41006148	0.535294	0.0343679	Unspecified	A_14_P101752	0.395387	No	No
206238_s_at	YAF2	YY1 associated factor 2	12	12q12	40840473- 40840897	0.535294	0.0343679	Unspecified	A_14_P137424	0.395387	No	No
209127_s_at	SART3	squamous cell carcinoma antigen recognised by T cells 3	12	12q24.1	107450126-107453376	0.535294	0.0343679	Gained	A_14_P120868	0.395387	No	No
213701_at	C12orf29	chromosome 12 open reading frame 29	12	12q21.32	86967524- 86967919	0.535294	0.0343679	Deleted	A_14_P135860	0.395387	No	No
214154_s_at	PKP2	plakophilin 2	12	12p11	32922166- 32922693	0.535294	0.0343679	Unspecified	A_14_P124921	0.395387	No	No
206892_at	AMHR2	anti-Mullerian hormone receptor, type II	12	12q13	52110196- 52111502	0.535294	0.0343679	Unspecified	A_14_P128745	0.395387	No	No
240328_at	GNAO1	guanine nucleotide binding protein (G protein), alpha activating activity polypeptide O	16	16q13	54885282- 54885722	0.535294	0.0343679	Unspecified	A_14_P129692	0.395387	Yes	No
210555_s_at	NFATC3	nuclear factor of activated T-cells, cytoplasmic, calcineurin-dependent 3	16	16q22.2	66783032- 66783175	0.535294	0.0343679	Deleted	A_14_P128699	0.395387	No	No
244402_at	PREPL	prolyl endopeptidase-like	2	2p21	44402927- 44403368	-0.535294	0.0349351	Gained	A_14_P129997	0.397975	Yes	No
220483_s_at	RNF19	ring finger protein 19	8	8q22	101342944-101369673	-0.535294	0.0349351	Gained	A_14_P138410	0.397975	No	No
213711_at	KRT81	keratin 81	12	12q13	50966040- 50966462	-0.535294	0.0349351	Unspecified	A_14_P117030	0.397975	Yes	No
1558560_s_at	BLZF1	basic leucine zipper nuclear factor 1 (JEM-1)	1	1q24	167631823-167632096	0.532353	0.0355095	Unspecified	A_14_P200046	0.397975	No	No
206613_s_at	TAF1A	TATA box binding protein (TBP)-associated factor, RNA polymerase I, A, 48kDa	1	1q42	220798588-220798739	0.532353	0.0355095	Gained	A_14_P108363	0.397975	No	No
208716_s_at	TMCO1	transmembrane and coiled-coil domains 1	1	1q22-q25	163963529-163963908	0.532353	0.0355095	Unspecified	A_14_P135811	0.397975	No	No
210768_x_at	TMCO1	transmembrane and coiled-coil domains 1	1	1q22-q25	163963507-163963931	0.532353	0.0355095	Unspecified	A_14_P135811	0.397975	No	No
206928_at	ZNF124	zinc finger protein 124	1	1q44	245385862-245386329	0.532353	0.0355095	Unspecified	A_14_P136021	0.397975	Yes	No
208643_s_at	XRCC5	X-ray repair complementing defective repair in Chinese hamster cells 5 (double-strand-break rejoining; Ku autoantigen, 80kDa)	2	2q35	216778414-216778954	0.532353	0.0355095	Gained	A_14_P111005	0.397975	No	No
209683_at	FAM49A	family with sequence similarity 49, member A	2	2p24.3	16595067- 16595461	0.532353	0.0355095	Gained	A_14_P138464	0.397975	No	No
240098_at	RIF1	RAP1 interacting factor homolog (yeast)	2	2q23.3	151974757-151975275	0.532353	0.0355095	Gained	A_14_P117400	0.397975	Yes	No
243348_at	WDFY1	WD repeat and FYVE domain containing 1	2	2q36.1	224487876-224488246	0.532353	0.0355095	Unspecified	A_14_P133609	0.397975	No	No
212973_at	RPIA	ribose 5-phosphate isomerase A (ribose 5-phosphate epimerase)	2	2p11.2	88831099- 88831421	0.532353	0.0355095	Gained	A_14_P116507	0.397975	No	No
218726_at	DKFZp762E1312	NA	2	2q37.1	234413994-234414291	0.532353	0.0355095	Gained	A_14_P136898	0.397975	No	No
202174_s_at	PCM1	pericentriolar material 1	8	8p22-p21.3	17916429- 17916630	0.532353	0.0355095	Unspecified	A_14_P133339	0.397975	No	No
221925_s_at	CSPP1	centrosome and spindle pole associated protein 1	8	8q13.2	68268253- 68270338	0.532353	0.0355095	Gained	A_14_P102101	0.397975	No	No
204458_at	LYPLA3	lysophospholipase 3 (lysosomal phospholipase A2)	16	16q22.1	66851884- 66852437	0.532353	0.0355095	Deleted	A_14_P105098	0.397975	No	No
229336_at	ST3GAL2	ST3 beta-galactoside alpha-2,3-sialyltransferase 2	16	16q22.1	68971517- 68971783	0.532353	0.0355095	Unspecified	A_14_P135176	0.397975	Yes	No
215385_at	FTO	NA	16	16q12.2	52578631- 52578816	0.532353	0.0355095	Deleted	A_14_P118965	0.397975	No	No
222542_x_at	CABC1	chaperone, ABC1 activity of bc1 complex like (S. pombe)	1	1q42.13	225236348-225236473	-0.532353	0.0360912	Unspecified	A_14_P124660	0.398638	No	No
202017_at	EPHX1	epoxide hydrolase 1, microsomal (xenobiotic)	1	1q42.1	224098820-224099671	-0.532353	0.0360912	Gained	A_14_P138423	0.398638	No	No
229622_at	FLJ37034	NA	2	2q37.3	238741843-238742200	-0.532353	0.0360912	Gained	A_14_P103358	0.398638	Yes	No
201730_s_at	TPR	translocated promoter region (to activated MET oncogene)	1	1q25	184592041-184592204	0.529412	0.0366802	Unspecified	A_14_P124077	0.398638	No	No
226468_at	ZNF364	zinc finger protein 364	1	1q21.1	144401445-144401952	0.529412	0.0366802	Gained	A_14_P102237	0.398638	Yes	No
205807_s_at	TUFT1	tuftelin 1	1	1q21	149822344-149822643	0.529412	0.0366802	Gained	A_14_P117207	0.398638	No	No
226029_at	VANGL2	vang-like 2 (van gogh, Drosophila)	1	1q22-q23	158664527-158664863	0.529412	0.0366802	Gained	A_14_P129959	0.398638	No	No
212429_s_at	GTF3C2	general transcription factor IIIC, polypeptide 2, beta 110kDa	2	2p23.3	27402261- 27402661	0.529412	0.0366802	Unspecified	A_14_P103971	0.398638	No	No
219176_at	FLJ22555	NA	2	2q33.1	200534746-200536970	0.529412	0.0366802	Gained	A_14_P120517	0.398638	No	No
201429_s_at	RPL37A	ribosomal protein L37a	2	2q35	217072237-217072366	0.529412	0.0366802	Unspecified	A_14_P138125	0.398638	No	No
234609_at	PRKCE	protein kinase C, epsilon	2	2p21	45859682- 45860192	0.529412	0.0366802	Unspecified	A_14_P116107	0.398638	No	No
201629_s_at	ACP1	acid phosphatase 1, soluble	2	2p25	262051- 262150	0.529412	0.0366802	Gained	A_14_P201191	0.398638	Yes	No
224968_at	CCDC104	coiled-coil domain containing 104	2	2p16.1	55618140- 55624942	0.529412	0.0366802	Unspecified	A_14_P128441	0.398638	Yes	No
237341_at	MSRA	methionine sulfoxide reductase A	8	8p23.1	10263639- 10264001	0.529412	0.0366802	Gained	A_14_P130694	0.398638	No	No
221749_at	YTHDF3	YTH domain family, member 3	8	8q12.3	64287375- 64287864	0.529412	0.0366802	Gained	A_14_P200846	0.398638	Yes	No
218075_at	AAAS	achalasia, adrenocortical insufficiency, alacrimia (Allgrove, triple-A)	12	12q13	51987895- 51988577	0.529412	0.0366802	Unspecified	A_14_P100774	0.398638	No	No
221676_s_at	CORO1C	coronin, actin binding protein, 1C	12	12q24.1	107564492-107564818	0.529412	0.0366802	Unspecified	A_14_P110344	0.398638	No	No
229035_s_at	KLHDC4	kelch domain containing 4	16	16q24.3	86289303- 86289732	0.529412	0.0366802	Deleted	A_14_P107603	0.398638	Yes	No
227726_at	RNF166	ring finger protein 166	16	16q24.3	87290448- 87290995	0.529412	0.0366802	Unspecified	A_14_P101667	0.398638	Yes	No
231153_at	LOC388284	NA	16	16q22.1	66259642- 66260134	0.529412	0.0366802	Deleted	A_14_P102236	0.398638	No	No
243787_at	WWP2	WW domain containing E3 ubiquitin protein ligase 2	16	16q22.1	68515413- 68515692	0.529412	0.0366802	Unspecified	A_14_P108549	0.398638	Yes	No
202204_s_at	AMFR	autocrine motility factor receptor	16	16q21	54953470- 54953975	0.529412	0.0366802	Deleted	A_14_P108997	0.398638	Yes	No
214494_s_at	SPG7	spastic paraplegia 7, paraplegin (pure and complicated autosomal recessive)	16	16q24.3	88151231- 88151624	0.529412	0.0366802	Deleted	A_14_P104913	0.398638	Yes	No
235557_at	LOC150763	NA	2	2q11.2	96051432- 97112925	-0.529412	0.0372766	Unspecified	A_14_P118400	0.403705	No	No
1565951_s_at	CHML	choroideremia-like (Rab escort protein 2)	1	1q42-qter	239859152-239859240	0.526471	0.0378805	Gained	A_14_P100448	0.403705	No	No
243851_at	RAB3GAP2	RAB3 GTPase activating protein subunit 2 (non-catalytic)	1	1q41	218404535-218404749	0.526471	0.0378805	Unspecified	A_14_P126537	0.403705	No	No
201821_s_at	TIMM17A	translocase of inner mitochondrial membrane 17 homolog A (yeast)	1	1q32.1	200205219-200205698	0.526471	0.0378805	Gained	A_14_P104070	0.403705	No	No
228656_at	PROX1	prospero-related homeobox 1	1	1q32.2-q32.3	212277898-212278356	0.526471	0.0378805	Gained	A_14_P104533	0.403705	No	No
200593_s_at	HNRPU	heterogeneous nuclear ribonucleoprotein U (scaffold attachment factor A)	1	1q44	243085349-243086015	0.526471	0.0378805	Unspecified	A_14_P110500	0.403705	No	No
223320_s_at	ABCB10	ATP-binding cassette, sub-family B (MDR/TAP), member 10	1	1q42	227719165-227719607	0.526471	0.0378805	Unspecified	A_14_P111764	0.403705	No	No
224164_at	TPM3	tropomyosin 3	1	1q21.2	152397737-152398150	0.526471	0.0378805	Gained	A_14_P105411	0.403705	No	No
1554205_s_at	ICA1L	islet cell autoantigen 1,69kDa-like	2	2q33.1	203392685-203392869	0.526471	0.0378805	Gained	A_14_P132321	0.403705	No	No
226561_at	LOC285086	NA	2	2q36.3	228133596-228133999	0.526471	0.0378805	Unspecified	A_14_P124214	0.403705	No	No
214005_at	GGCX	gamma-glutamyl carboxylase	2	2p12	85639389- 85639564	0.526471	0.0378805	Gained	A_14_P105251	0.403705	No	No
232641_at	ZNF596	zinc finger protein 596	8	8p23.3	186273- 186798	0.526471	0.0378805	Gained	A_14_P202169	0.403705	Yes	No
1569276_at	VAC14	Vac14 homolog (S. cerevisiae)	16	16q22.1	69360539- 69360925	0.526471	0.0378805	Unspecified	A_14_P118908	0.403705	No	No
233423_at	KIAA1609	KIAA1609	16	16q24.1	83077265- 83077667	0.526471	0.0378805	Unspecified	A_14_P101631	0.403705	Yes	No
202771_at	FAM38A	family with sequence similarity 38, member A	16	16q24.3	87309292- 87309764	0.526471	0.0378805	Deleted	A_14_P123517	0.403705	Yes	No
202597_at	C1orf74	chromosome 1 open reading frame 74	1	1q32.2	208025715-208026108	-0.526471	0.0384919	Deleted	A_14_P130537	0.408112	No	No
234341_x_at	LOC91548	NA	1	1q32.3	209927109-209927382	-0.526471	0.0384919	Gained	A_14_P101182	0.408112	No	No
211887_x_at	MSR1	macrophage scavenger receptor 1	8	8p22	16011967- 16012098	-0.526471	0.0384919	Gained	A_14_P128888	0.408112	Yes	No
220073_s_at	PLEKHG6	pleckstrin homology domain containing, family G (with RhoGef domain) member 6	12	12p13.31	6307216- 6307786	-0.526471	0.0384919	Deleted	A_14_P132674	0.408112	No	No
227533_at	RALGPS2	Ral GEF with PH domain and SH3 binding motif 2	1	1q25.2	177157070-177157539	0.523529	0.0391109	Unspecified	A_14_P101158	0.408893	No	No
241346_at	ARHGAP30	Rho GTPase activating protein 30	1	1q23.3	159285223-159285554	0.523529	0.0391109	Gained	A_14_P110659	0.408893	No	No
201198_s_at	PSMD1	proteasome (prosome, macropain) 26S subunit, non-ATPase, 1	2	2q37.1	231734295-231734457	0.523529	0.0391109	Gained	A_14_P109056	0.408893	No	No
1558330_x_at	NFKBIL2	nuclear factor of kappa light polypeptide gene enhancer in B-cells inhibitor-like 2	8	8q24.3	145625270-145625530	0.523529	0.0391109	Gained	A_14_P116468	0.408893	Yes	No
203209_at	RFC5	replication factor C (activator 1) 5, 36.5kDa	12	12q24.2-q24.3	116953889-116954333	0.523529	0.0391109	Unspecified	A_14_P112791	0.408893	No	No
212104_s_at	RPL41	ribosomal protein L41	22	12q13	34485881- 34486013	0.523529	0.0391109	Unspecified	A_14_P128325	0.408893	No	No
201087_at	PXN	paxillin	12	12q24.31	119132790-119133219	0.523529	0.0391109	Unspecified	A_14_P114222	0.408893	No	No
228559_at	CENPN	centromere protein N	16	16q23.2	79622292- 79622475	0.523529	0.0391109	Unspecified	A_14_P116974	0.408893	No	No
207416_s_at	NFATC3	nuclear factor of activated T-cells, cytoplasmic, calcineurin-dependent 3	16	16q22.2	66817766- 66818114	0.523529	0.0391109	Deleted	A_14_P119085	0.408893	No	No
203938_s_at	TAF1C	TATA box binding protein (TBP)-associated factor, RNA polymerase I, C, 110kDa	16	16q24	82769020- 82769517	0.523529	0.0391109	Unspecified	A_14_P124700	0.408893	Yes	No
232545_at	LRRC29	leucine rich repeat containing 29	16	16q22.1	65798592- 65799024	0.523529	0.0391109	Deleted	A_14_P134619	0.408893	No	No
203766_s_at	LMOD1	leiomodin 1 (smooth muscle)	1	1q32	200132298-200132739	-0.523529	0.0397375	Gained	A_14_P115312	0.414394	No	No
212089_at	LMNA	lamin A/C	1	1q21.2-q21.3	154376128-154376489	-0.523529	0.0397375	Unspecified	A_14_P114205	0.414394	No	No
226350_at	CHML	choroideremia-like (Rab escort protein 2)	1	1q42-qter	239858913-239859331	0.520588	0.0403718	Gained	A_14_P100448	0.414717	No	No
234950_s_at	RFWD2	ring finger and WD repeat domain 2	1	1q25.1-q25.2	174180780-174222863	0.520588	0.0403718	Unspecified	A_14_P122124	0.414717	No	No
201793_x_at	SMG7	Smg-7 homolog, nonsense mediated mRNA decay factor (C. elegans)	1	1q25	181780715-181781866	0.520588	0.0403718	Gained	A_14_P137949	0.414717	No	No
210927_x_at	JTB	jumping translocation breakpoint	1	1q21	152213689-152215963	0.520588	0.0403718	Unspecified	A_14_P127661	0.414717	No	No
213278_at	MTMR9	myotubularin related protein 9	8	8p23-p22	11222775- 11222998	0.520588	0.0403718	Gained	A_14_P107378	0.414717	Yes	No
240543_at	PTK2	PTK2 protein tyrosine kinase 2	8	8q24-qter	141751579-141751959	0.520588	0.0403718	Gained	A_14_P125871	0.414717	No	No
205700_at	HSD17B6	hydroxysteroid (17-beta) dehydrogenase 6	12	12q13	55467244- 55467653	0.520588	0.0403718	Unspecified	A_14_P123389	0.414717	No	No
228165_at	C12orf53	chromosome 12 open reading frame 53	12	12p13.31	6673484- 6673805	0.520588	0.0403718	Unspecified	A_14_P139648	0.414717	No	No
206553_at	OAS2	2'-5'-oligoadenylate synthetase 2, 69/71kDa	12	12q24.2	111931830-111932406	0.520588	0.0403718	Gained	A_14_P112563	0.414717	No	No
231999_at	ANKRD11	ankyrin repeat domain 11	16	16q24.3	87876082- 87876304	0.520588	0.0403718	Unspecified	A_14_P119531	0.414717	Yes	No
221058_s_at	CKLF	chemokine-like factor	16	16q21	65143988- 65144200	0.520588	0.0403718	Deleted	A_14_P133086	0.414717	No	No
222352_at	FBXO31	F-box protein 31	16	16q24.2	85918159- 85918483	0.520588	0.0403718	Deleted	A_14_P126245	0.414717	Yes	No
240157_at	SLC30A10	solute carrier family 30, member 10	1	1q41	218151799-218152035	0.516556	0.0404963	Gained	A_14_P106815	0.415066	No	No
1563655_at	TNNT2	troponin T type 2 (cardiac)	1	1q32	199602894-199603260	-0.520588	0.0410139	Gained	A_14_P135734	0.415066	No	No
231510_at	GLI2	GLI-Kruppel family member GLI2	2	2q14	121274868-121275185	-0.520588	0.0410139	Unspecified	A_14_P128162	0.415066	No	No
240340_at	SPATA3	spermatogenesis associated 3	2	2q37.1	231573323-231575786	-0.520588	0.0410139	Unspecified	A_14_P136003	0.415066	No	No
244463_at	ADAM23	ADAM metallopeptidase domain 23	2	2q33	207191724-207191895	-0.520588	0.0410139	Unspecified	A_14_P112661	0.415066	No	No
242523_at	LOC400027	NA	12	12q12	44403946- 44404210	-0.520588	0.0410139	Gained	A_14_P101963	0.415066	Yes	No
223583_at	TNFAIP8L2	tumor necrosis factor, alpha-induced protein 8-like 2	1	1q21.2	149398264-149398788	0.517647	0.0416638	Gained	A_14_P110629	0.415066	No	No
225551_at	C1orf71	chromosome 1 open reading frame 71	1	1q44	244896511-244897042	0.517647	0.0416638	Unspecified	A_14_P128563	0.415066	No	No
226813_at	C1orf57	chromosome 1 open reading frame 57	1	1q42.2	231180841-231181048	0.517647	0.0416638	Deleted	A_14_P132905	0.415066	Yes	No
226880_at	NUCKS1	nuclear casein kinase and cyclin-dependent kinase substrate 1	1	1q32.1	203953263-203953790	0.517647	0.0416638	Gained	A_14_P139395	0.415066	No	No
230618_s_at	BAT2D1	BAT2 domain containing 1	1	1q23.3	169828506-169828864	0.517647	0.0416638	Unspecified	A_14_P133961	0.415066	No	No
222027_at	NUCKS1	nuclear casein kinase and cyclin-dependent kinase substrate 1	1	1q32.1	203955349-203955427	0.517647	0.0416638	Gained	A_14_P139395	0.415066	No	No
219933_at	GLRX2	glutaredoxin 2	1	1q31.2-q31.3	191332264-191333513	0.517647	0.0416638	Unspecified	A_14_P121761	0.415066	No	No
204700_x_at	C1orf107	chromosome 1 open reading frame 107	1	1q32.2	208091603-208092118	0.517647	0.0416638	Unspecified	A_14_P139185	0.415066	No	No
224912_at	TTC7A	tetratricopeptide repeat domain 7A	2	2p21	47156254- 47156730	0.517647	0.0416638	Unspecified	A_14_P201050	0.415066	No	No
208775_at	XPO1	exportin 1 (CRM1 homolog, yeast)	2	2p16	61558653- 61559095	0.517647	0.0416638	Unspecified	A_14_P120315	0.415066	Yes	No
212479_s_at	RMND5A	required for meiotic nuclear division 5 homolog A (S. cerevisiae)	2	2p11.2	86854338- 86854724	0.517647	0.0416638	Gained	A_14_P126528	0.415066	No	No
211919_s_at	CXCR4	chemokine (C-X-C motif) receptor 4	2	2q21	136588911-136589505	0.517647	0.0416638	Gained	A_14_P123077	0.415066	No	No
223365_at	DHX37	DEAH (Asp-Glu-Ala-His) box polypeptide 37	12	12q24.31	123997344-123997839	0.517647	0.0416638	Unspecified	A_14_P103123	0.415066	No	No
224639_at	UNQ1887	NA	12	12q24.31	119686096-119686450	0.517647	0.0416638	Unspecified	A_14_P111226	0.415066	No	No
218470_at	YARS2	tyrosyl-tRNA synthetase 2 (mitochondrial)	12	12p11.21	32791025- 32791404	0.517647	0.0416638	Gained	A_14_P103629	0.415066	No	No
1566680_at	WWOX	WW domain containing oxidoreductase	16	16q23.3-q24.1	77795766- 77796305	0.517647	0.0416638	Deleted	A_14_P129523	0.415066	Yes	No
225637_at	FLJ20186	NA	16	16q24.3	88561412- 88561942	0.517647	0.0416638	Deleted	A_14_P130100	0.415066	Yes	No
238775_at	ITFG1	integrin alpha FG-GAP repeat containing 1	16	16q12.1	46040133- 46040545	0.517647	0.0416638	Deleted	A_14_P201917	0.415066	Yes	No
217395_at	MT4	metallothionein IV	16	16q13	55160254- 55160364	0.517647	0.0416638	Deleted	A_14_P200434	0.415066	No	No
235994_s_at	SNRPE	small nuclear ribonucleoprotein polypeptide E	19	1q32	5512159- 5512415	-0.517647	0.0423216	Unspecified	A_14_P107115	0.415214	No	No
207921_x_at	PAX8	paired box gene 8	2	2q12-q14	113701202-113710769	-0.517647	0.0423216	Gained	A_14_P136961	0.415214	No	No
221916_at	NEFL	neurofilament, light polypeptide 68kDa	8	8p21	24864397- 24864964	-0.517647	0.0423216	Gained	A_14_P131716	0.415214	No	No
1561536_at	LOC283435	NA	12	12q24.32	125451455-125451760	-0.517647	0.0423216	Deleted	A_14_P118586	0.415214	No	No
240715_at	TBX5	T-box 5	12	12q24.1	113276410-113276562	-0.517647	0.0423216	Unspecified	A_14_P111725	0.415214	No	No
221308_at	FRS2	fibroblast growth factor receptor substrate 2	12	12q15	68254402- 68255002	-0.517647	0.0423216	Deleted	A_14_P139031	0.415214	No	No
1552617_a_at	RFWD2	ring finger and WD repeat domain 2	1	1q25.1-q25.2	174225121-174263449	0.514706	0.0429873	Unspecified	A_14_P114536	0.415214	No	No
210243_s_at	B4GALT3	UDP-Gal:betaGlcNAc beta 1,4- galactosyltransferase, polypeptide 3	1	1q21-q23	159407789-159408325	0.514706	0.0429873	Unspecified	A_14_P111122	0.415214	No	No
210462_at	BLZF1	basic leucine zipper nuclear factor 1 (JEM-1)	1	1q24	167612867-167613219	0.514706	0.0429873	Gained	A_14_P103069	0.415214	No	No
200770_s_at	LAMC1	laminin, gamma 1 (formerly LAMB2)	1	1q31	181378291-181378684	0.514706	0.0429873	Unspecified	A_14_P118994	0.415214	No	No
223898_at	ZNF670	zinc finger protein 670	1	1q44	245266830-245267196	0.514706	0.0429873	Unspecified	A_14_P200053	0.415214	Yes	No
225667_s_at	FAM84A	family with sequence similarity 84, member A	2	2p24.3	14694207- 14694784	0.514706	0.0429873	Gained	A_14_P138623	0.415214	No	No
201656_at	ITGA6	integrin, alpha 6	2	2q31.1	173078944-173079191	0.514706	0.0429873	Unspecified	A_14_P115063	0.415214	No	No
200015_s_at	SEPT2	septin 2	2	2q37	241941634-241942061	0.514706	0.0429873	Deleted	A_14_P136267	0.415214	Yes	No
202344_at	HSF1	heat shock transcription factor 1	8	8q24.3	145508609-145509163	0.514706	0.0429873	Gained	A_14_P136776	0.415214	No	No
224791_at	DDEF1	development and differentiation enhancing factor 1	8	8q24.1-q24.2	131133852-131134018	0.514706	0.0429873	Gained	A_14_P123383	0.415214	No	No
238745_at	INTS10	integrator complex subunit 10	8	8p21.3	19752640- 19753015	0.514706	0.0429873	Gained	A_14_P135483	0.415214	No	No
233344_x_at	KIAA1875	KIAA1875	8	8q24.3	145242557-145243265	0.514706	0.0429873	Gained	A_14_P113417	0.415214	Yes	No
219060_at	C8orf32	chromosome 8 open reading frame 32	8	8q24.13	124522884-124523398	0.514706	0.0429873	Gained	A_14_P107007	0.415214	No	No
1553539_at	KRT74	keratin 74	12	12q13.13	51247060- 51248443	0.514706	0.0429873	Gained	A_14_P100060	0.415214	No	No
225394_s_at	ZCRB1	zinc finger CCHC-type and RNA binding motif 1	12	12q12	40993013- 40993237	0.514706	0.0429873	Unspecified	A_14_P101752	0.415214	No	No
226454_at	MARCH9	membrane-associated ring finger (C3HC4) 9	12	12q14.1	56438903- 56439405	0.514706	0.0429873	Gained	A_14_P138641	0.415214	No	No
209518_at	SMARCD1	SWI/SNF related, matrix associated, actin dependent regulator of chromatin, subfamily d, member 1	12	12q13-q14	48780425- 48780614	0.514706	0.0429873	Gained	A_14_P135604	0.415214	No	No
212209_at	THRAP2	thyroid hormone receptor associated protein 2	12	12q24.21	114880931-114881134	0.514706	0.0429873	Deleted	A_14_P120022	0.415214	Yes	No
1552330_at	MGC16385	NA	16	16q24.3	88564855- 88564977	0.514706	0.0429873	Unspecified	A_14_P105853	0.415214	Yes	No
218530_at	FHOD1	formin homology 2 domain containing 1	16	16q22	65820937- 65821396	0.514706	0.0429873	Deleted	A_14_P105849	0.415214	No	No
225303_at	KIRREL	kin of IRRE like (Drosophila)	1	1q21-q25	156336141-156336402	-0.514706	0.0436611	Deleted	A_14_P103551	0.418506	No	No
238452_at	FCRLM2	Fc receptor-like and mucin-like 2	1	1q23.3	159963988-159964390	-0.514706	0.0436611	Unspecified	A_14_P113624	0.418506	Yes	No
217421_at	PIWIL2	piwi-like 2 (Drosophila)	8	8p21.3	22266325- 22266671	-0.514706	0.0436611	Unspecified	A_14_P133473	0.418506	Yes	No
202291_s_at	MGP	matrix Gla protein	12	12p13.1-p12.3	14926328- 14926483	-0.514706	0.0436611	Unspecified	A_14_P101238	0.418506	No	No
225904_at	C1orf96	chromosome 1 open reading frame 96	1	1q42.13	227523476-227523697	0.511765	0.0443429	Gained	A_14_P132860	0.418506	No	No
205481_at	ADORA1	adenosine A1 receptor	1	1q32.1	201402573-201402850	0.511765	0.0443429	Unspecified	A_14_P113229	0.418506	No	No
210691_s_at	CACYBP	calcyclin binding protein	1	1q24-q25	173245685-173245948	0.511765	0.0443429	Unspecified	A_14_P125159	0.418506	No	No
218107_at	WDR26	WD repeat domain 26	1	1q42.11	222643516-222644016	0.511765	0.0443429	Unspecified	A_14_P137830	0.418506	No	No
226945_at	RHBDD1	rhomboid domain containing 1	2	2q36.3	227569113-227569465	0.511765	0.0443429	Gained	A_14_P101749	0.418506	No	No
213679_at	TTC30A	tetratricopeptide repeat domain 30A	2	2q31.2	178187416-178187717	0.511765	0.0443429	Unspecified	A_14_P109409	0.418506	No	No
224776_at	AGPAT6	1-acylglycerol-3-phosphate O-acyltransferase 6 (lysophosphatidic acid acyltransferase, zeta)	8	8p11.21	41598003- 41598561	0.511765	0.0443429	Gained	A_14_P136101	0.418506	Yes	No
212251_at	MTDH	metadherin	8	8q22.1	98772355- 98772593	0.511765	0.0443429	Gained	A_14_P118161	0.418506	Yes	No
207859_s_at	CHRNB3	cholinergic receptor, nicotinic, beta 3	8	8p11.2	42706518- 42710969	0.511765	0.0443429	Gained	A_14_P135694	0.418506	No	No
204523_at	ZNF140	zinc finger protein 140	12	12q24.32-q24.33	132193516-132194009	0.511765	0.0443429	Unspecified	A_14_P118913	0.418506	Yes	No
208839_s_at	CAND1	cullin-associated and neddylation-dissociated 1	12	12q14	65993625- 65994156	0.511765	0.0443429	Gained	A_14_P135815	0.418506	No	No
213118_at	KIAA0701	NA	12	12q23.1	98955155- 98955550	0.511765	0.0443429	Gained	A_14_P113721	0.418506	No	No
218628_at	CCDC53	coiled-coil domain containing 53	12	12q23.2	100930885-100931101	0.511765	0.0443429	Gained	A_14_P131851	0.418506	No	No
237591_at	FLJ42957	NA	12	12q24.22	115456970-115457445	0.511765	0.0443429	Unspecified	A_14_P112282	0.418506	No	No
221981_s_at	WDR59	WD repeat domain 59	16	16q23.1	73503628- 73507659	0.511765	0.0443429	Deleted	A_14_P122309	0.418506	No	No
235325_at	SPG7	spastic paraplegia 7, paraplegin (pure and complicated autosomal recessive)	16	16q24.3	88131101- 88131444	0.511765	0.0443429	Unspecified	A_14_P116582	0.418506	Yes	No
232701_at	NRP2	neuropilin 2	2	2q33.3	206277562-206278026	-0.511765	0.0450328	Gained	A_14_P121751	0.421479	No	No
203842_s_at	MAPRE3	microtubule-associated protein, RP/EB family, member 3	2	2p23.3-p23.1	27103331- 27103540	-0.511765	0.0450328	Unspecified	A_14_P138763	0.421479	No	No
240617_at	NFKBIL2	nuclear factor of kappa light polypeptide gene enhancer in B-cells inhibitor-like 2	8	8q24.3	145632940-145633187	-0.511765	0.0450328	Unspecified	A_14_P101177	0.421479	Yes	No
207310_s_at	NOS1	nitric oxide synthase 1 (neuronal)	12	12q24.2-q24.31	116142262-116145053	-0.511765	0.0450328	Unspecified	A_14_P105775	0.421479	Yes	No
207723_s_at	KLRC3	killer cell lectin-like receptor subfamily C, member 3	12	12p13	10460532- 10476073	-0.511765	0.0450328	Unspecified	A_14_P200337	0.421479	Yes	No
219594_at	NINJ2	ninjurin 2	12	12p13	543806- 544829	-0.511765	0.0450328	Gained	A_14_P119116	0.421479	Yes	No
203952_at	ATF6	activating transcription factor 6	1	1q22-q23	160194891-160195302	0.508824	0.045731	Unspecified	A_14_P139281	0.421479	Yes	No
230946_at	FMN2	formin 2	1	1q43	238323266-238323644	0.508824	0.045731	Unspecified	A_14_P112344	0.421479	Yes	No
202337_at	PMF1	polyamine-modulated factor 1	1	1q12	154475960-154476293	0.508824	0.045731	Unspecified	A_14_P100083	0.421479	No	No
233225_at	CENTG2	centaurin, gamma 2	2	2p24.3-p24.1	236582920-236583449	0.508824	0.045731	Gained	A_14_P104538	0.421479	Yes	No
232351_at	STAU2	staufen, RNA binding protein, homolog 2 (Drosophila)	8	8q13-q21.1	74621050- 74621277	0.508824	0.045731	Gained	A_14_P130117	0.421479	No	No
215474_at	NSMCE2	non-SMC element 2 homolog (MMS21, S. cerevisiae)	8	8q24.13	126337108-126337438	0.508824	0.045731	Gained	A_14_P119670	0.421479	No	No
242485_at	PTK2	PTK2 protein tyrosine kinase 2	8	8q24-qter	141808967-141809338	0.508824	0.045731	Gained	A_14_P125871	0.421479	No	No
234920_at	ZNF7	zinc finger protein 7	8	8q24	146039310-146039776	0.508824	0.045731	Unspecified	A_14_P200247	0.421479	No	No
218839_at	HEY1	hairy/enhancer-of-split related with YRPW motif 1	8	8q21	80838852- 80839399	0.508824	0.045731	Gained	A_14_P106011	0.421479	No	No
235429_at	EIF3S6	eukaryotic translation initiation factor 3, subunit 6 48kDa	8	8q22-q23	109313036-109313437	0.508824	0.045731	Gained	A_14_P131106	0.421479	No	No
201608_s_at	PWP1	PWP1 homolog (S. cerevisiae)	12	12q23.3	106630016-106630314	0.508824	0.045731	Unspecified	A_14_P129020	0.421479	No	No
212207_at	THRAP2	thyroid hormone receptor associated protein 2	12	12q24.21	114881586-114881857	0.508824	0.045731	Deleted	A_14_P120022	0.421479	Yes	No
210354_at	IFNG	interferon, gamma	12	12q14	66835094- 66835530	0.508824	0.045731	Unspecified	A_14_P126642	0.421479	No	No
244594_x_at	KIAA0174	KIAA0174	16	16q22.3	70502053- 70502331	0.508824	0.045731	Deleted	A_14_P100628	0.421479	No	No
229043_at	PAPD5	PAP associated domain containing 5	16	16q12.1	48822892- 48823197	0.508824	0.045731	Deleted	A_14_P137286	0.421479	No	No
221715_at	MYST3	MYST histone acetyltransferase (monocytic leukemia) 3	8	8p11	41939289- 41939332	-0.508824	0.0464374	Gained	A_14_P133099	0.425078	No	No
208156_x_at	EPPK1	epiplakin 1	8	8q24.3	145012080-145012451	-0.508824	0.0464374	Gained	A_14_P200244	0.425078	No	No
240354_at	C12orf54	chromosome 12 open reading frame 54	12	12q13.11	47176051- 47176434	-0.508824	0.0464374	Deleted	A_14_P102885	0.425078	No	No
1556945_a_at	OR10K1	olfactory receptor, family 10, subfamily K, member 1	1	1q23.1	156716319-156716532	0.505882	0.0471521	Unspecified	A_14_P101832	0.425078	No	No
230428_at	THEM5	thioesterase superfamily member 5	1	1q21.3	150090058-150090542	0.505882	0.0471521	Gained	A_14_P110983	0.425078	No	No
222436_s_at	VPS24	vacuolar protein sorting 24 homolog (S. cerevisiae)	2	2p24.3-p24.1	86586272- 86586586	0.505882	0.0471521	Gained	A_14_P120026	0.425078	No	No
202222_s_at	DES	desmin	2	2q35	219999173-219999347	0.505882	0.0471521	Unspecified	A_14_P114018	0.425078	Yes	No
225579_at	PQLC3	PQ loop repeat containing 3	2	2p25.1	11235916- 11236237	0.505882	0.0471521	Unspecified	A_14_P133210	0.425078	No	No
227391_x_at	LRRFIP1	leucine rich repeat (in FLII) interacting protein 1	2	2q37.3	238338843-238339073	0.505882	0.0471521	Unspecified	A_14_P137595	0.425078	No	No
239256_at	SDC1	syndecan 1	2	2p24.1	20276661- 20277033	0.505882	0.0471521	Gained	A_14_P126493	0.425078	No	No
230588_s_at	LOC285074	NA	2	2p11.2	87111437- 87819755	0.505882	0.0471521	Gained	A_14_P131410	0.425078	Yes	No
229400_at	HOXD10	homeobox D10	2	2q31.1	176692683-176692886	0.505882	0.0471521	Unspecified	A_14_P130757	0.425078	No	No
1556942_at	SLC45A4	solute carrier family 45, member 4	8	8q24.3	142303335-142303698	0.505882	0.0471521	Gained	A_14_P103511	0.425078	No	No
216865_at	COL14A1	collagen, type XIV, alpha 1 (undulin)	8	8q23	121332036-121348385	0.505882	0.0471521	Gained	A_14_P200821	0.425078	No	No
218059_at	ZNF706	zinc finger protein 706	8	8q22.3	102280425-102283148	0.505882	0.0471521	Gained	A_14_P130468	0.425078	No	No
226600_at	TMTC3	transmembrane and tetratricopeptide repeat containing 3	12	12q21.32	87116349- 87116905	0.505882	0.0471521	Unspecified	A_14_P134281	0.425078	No	No
226283_at	WDR51B	WD repeat domain 51B	12	12q21.33	88337674- 88338167	0.505882	0.0471521	Deleted	A_14_P130959	0.425078	No	No
202576_s_at	DDX19B	DEAD (Asp-Glu-Ala-As) box polypeptide 19B	16	16q22.1	68924371- 68962967	0.505882	0.0471521	Unspecified	A_14_P124851	0.425078	Yes	No
217727_x_at	VPS35	vacuolar protein sorting 35 (yeast)	16	16q12	45251669- 45252065	0.505882	0.0471521	Deleted	A_14_P126124	0.425078	No	No
64900_at	CHST5	carbohydrate (N-acetylglucosamine 6-O) sulfotransferase 5	16	16q22.3	74129923- 74130102	0.505882	0.0471521	Unspecified	A_14_P106237	0.425078	Yes	No
238815_at	LRRTM1	leucine rich repeat transmembrane neuronal 1	2	2p12	80382719- 80383007	-0.505882	0.0478751	Gained	A_14_P106790	0.430655	Yes	No
230429_at	ASPH	aspartate beta-hydroxylase	8	8q12.1	62738045- 62738524	-0.505882	0.0478751	Gained	A_14_P104375	0.430655	No	No
1553505_at	A2ML1	alpha-2-macroglobulin-like 1	12	12p13.31	8930368- 8930720	0.500368	0.0483885	Unspecified	A_14_P101709	0.431123	No	No
1563071_at	ADAMTSL4	ADAMTS-like 4	1	1q21.2	148787706-148787853	0.502941	0.0486067	Unspecified	A_14_P131648	0.431123	No	No
207645_s_at	CHD1L	chromodomain helicase DNA binding protein 1-like	1	1q12	145202702-145207162	0.502941	0.0486067	Unspecified	A_14_P101373	0.431123	Yes	No
207828_s_at	CENPF	centromere protein F, 350/400ka (mitosin)	1	1q32-q41	212903555-212903986	0.502941	0.0486067	Unspecified	A_14_P129226	0.431123	No	No
204945_at	PTPRN	protein tyrosine phosphatase, receptor type, N	2	2q35-q36.1	219862646-219863151	0.502941	0.0486067	Gained	A_14_P134293	0.431123	No	No
227942_s_at	CRIPT	cysteine-rich PDZ-binding protein	2	2p21	46704804- 46704951	0.502941	0.0486067	Unspecified	A_14_P121220	0.431123	Yes	No
209223_at	IK	IK cytokine, down-regulator of HLA II	5	2p15-p14,5q31.3	140007416-140007757	0.502941	0.0486067	Gained	A_14_P128868	0.431123	No	No
227898_s_at	ZFP41	zinc finger protein 41 homolog (mouse)	8	8q24.3	144415702-144416100	0.502941	0.0486067	Gained	A_14_P111990	0.431123	No	No
222701_s_at	CHCHD7	coiled-coil-helix-coiled-coil-helix domain containing 7	8	8q12.1	57287873- 57291644	0.502941	0.0486067	Gained	A_14_P116177	0.431123	No	No
1552812_a_at	SENP1	SUMO1/sentrin specific peptidase 1	12	12q13.1	46728977- 46729184	0.502941	0.0486067	Gained	A_14_P102425	0.431123	Yes	No
200900_s_at	M6PR	mannose-6-phosphate receptor (cation dependent)	12	12p13	8985512- 8985803	0.502941	0.0486067	Unspecified	A_14_P139045	0.431123	Yes	No
201607_at	PWP1	PWP1 homolog (S. cerevisiae)	12	12q23.3	106630486-106631024	0.502941	0.0486067	Unspecified	A_14_P129020	0.431123	No	No
225141_at	RBM35B	RNA binding motif protein 35B	16	16q22.1	66819547- 66819949	0.502941	0.0486067	Deleted	A_14_P119085	0.431123	No	No
204189_at	RARG	retinoic acid receptor, gamma	12	12q13	51890717- 51891238	-0.502941	0.0493467	Unspecified	A_14_P102072	0.435431	No	No
206245_s_at	IVNS1ABP	influenza virus NS1A binding protein	1	1q25.1-q31.1	183533626-183534044	0.5	0.0500952	Unspecified	A_14_P138240	0.435431	No	No
232103_at	BPNT1	3'(2'), 5'-bisphosphate nucleotidase 1	1	1q41	218297478-218297712	0.5	0.0500952	Unspecified	A_14_P123254	0.435431	No	No
220926_s_at	EDEM3	ER degradation enhancer, mannosidase alpha-like 3	1	1q24-q25	182926631-182927064	0.5	0.0500952	Unspecified	A_14_P136298	0.435431	No	No
221825_at	ANGEL2	angel homolog 2 (Drosophila)	1	1q32.3	211232173-211232741	0.5	0.0500952	Gained	A_14_P106718	0.435431	No	No
211760_s_at	VAMP4	vesicle-associated membrane protein 4	1	1q24-q25	169939769-169940149	0.5	0.0500952	Unspecified	A_14_P101743	0.435431	No	No
1559038_at	SEPT2	septin 2	2	2q37	241905692-241906163	0.5	0.0500952	Unspecified	A_14_P106404	0.435431	Yes	No
226730_s_at	USP37	ubiquitin specific peptidase 37	2	2q35	219023330-219023400	0.5	0.0500952	Unspecified	A_14_P111838	0.435431	No	No
212017_at	LOC130074	NA	2	2q21.1	131522234-131522449	0.5	0.0500952	Gained	A_14_P112588	0.435431	Yes	No
212478_at	RMND5A	required for meiotic nuclear division 5 homolog A (S. cerevisiae)	2	2p11.2	86855453- 86855887	0.5	0.0500952	Gained	A_14_P126528	0.435431	No	No
205446_s_at	ATF2	activating transcription factor 2	2	2q32	175647611-175647809	0.5	0.0500952	Unspecified	A_14_P107181	0.435431	No	No
207791_s_at	RAB1A	RAB1A, member RAS oncogene family	2	2p14	65169576- 65169710	0.5	0.0500952	Unspecified	A_14_P111288	0.435431	No	No
218092_s_at	HRB	HIV-1 Rev binding protein	2	2q36.3	228127527-228128050	0.5	0.0500952	Unspecified	A_14_P124214	0.435431	No	No
221983_at	C2orf17	chromosome 2 open reading frame 17	2	2q35	219756537-219756670	0.5	0.0500952	Unspecified	A_14_P104407	0.435431	No	No
1569377_at	TMEM67	transmembrane protein 67	8	8q22.1	94840402- 94840706	0.5	0.0500952	Gained	A_14_P129252	0.435431	Yes	No
229371_at	SLC20A2	solute carrier family 20 (phosphate transporter), member 2	8	8p12-q21	42503757- 42504134	0.5	0.0500952	Gained	A_14_P112933	0.435431	No	No
218173_s_at	WHSC1L1	Wolf-Hirschhorn syndrome candidate 1-like 1	8	8p11.2	38293135- 38293454	0.5	0.0500952	Gained	A_14_P138155	0.435431	No	No
242335_at	SLC25A37	solute carrier family 25, member 37	8	8p21.2	23485719- 23486040	0.5	0.0500952	Gained	A_14_P104652	0.435431	No	No
218193_s_at	GOLT1B	golgi transport 1 homolog B (S. cerevisiae)	12	12p12.1	21560029- 21560416	0.5	0.0500952	Gained	A_14_P125603	0.435431	No	No
213125_at	OLFML2B	olfactomedin-like 2B	1	1q23.3	160219736-160220197	-0.5	0.0508524	Unspecified	A_14_P139281	0.439863	Yes	No
225488_at	DERL1	Der1-like domain family, member 1	8	8q24.13	124097057-124097206	-0.5	0.0508524	Gained	A_14_P127635	0.439863	No	No
201826_s_at	SCCPDH	saccharopine dehydrogenase (putative)	1	1q44	244997466-244997945	0.497059	0.0516183	Unspecified	A_14_P103238	0.439863	No	No
204176_at	KLHL20	kelch-like 20 (Drosophila)	1	1q24.1-q24.3	172022042-172022352	0.497059	0.0516183	Unspecified	A_14_P128697	0.439863	No	No
204641_at	NEK2	NIMA (never in mitosis gene a)-related kinase 2	1	1q32.2-q41	209902827-209903321	0.497059	0.0516183	Unspecified	A_14_P136417	0.439863	No	No
209268_at	VPS45A	vacuolar protein sorting 45A (yeast)	1	1q21.2	148383558-148384087	0.497059	0.0516183	Unspecified	A_14_P103528	0.439863	No	No
222640_at	DNMT3A	DNA (cytosine-5-)-methyltransferase 3 alpha	2	2p23	25309368- 25309828	0.497059	0.0516183	Unspecified	A_14_P115728	0.439863	Yes	No
222832_s_at	C2orf33	chromosome 2 open reading frame 33	2	2q36.3	227905377-227930112	0.497059	0.0516183	Unspecified	A_14_P129969	0.439863	No	No
213521_at	PTPN18	protein tyrosine phosphatase, non-receptor type 18 (brain-derived)	2	2q21.1	130848912-130849411	0.497059	0.0516183	Unspecified	A_14_P201960	0.439863	Yes	No
213926_s_at	HRB	HIV-1 Rev binding protein	2	2q36.3	228045386-228045549	0.497059	0.0516183	Unspecified	A_14_P125720	0.439863	No	No
214701_s_at	FN1	fibronectin 1	2	2q34	215992209-215992354	0.497059	0.0516183	Unspecified	A_14_P104155	0.439863	Yes	No
242932_at	FARP2	FERM, RhoGEF and pleckstrin domain protein 2	2	2q37.3	242040194-242040485	0.497059	0.0516183	Unspecified	A_14_P113440	0.439863	Yes	No
204366_s_at	GTF3C2	general transcription factor IIIC, polypeptide 2, beta 110kDa	2	2p23.3	27402257- 27402826	0.497059	0.0516183	Unspecified	A_14_P103971	0.439863	No	No
218091_at	HRB	HIV-1 Rev binding protein	2	2q36.3	228129268-228129592	0.497059	0.0516183	Unspecified	A_14_P124214	0.439863	No	No
1560968_at	CDCA2	cell division cycle associated 2	8	8p21.2	25417879- 25418153	0.497059	0.0516183	Gained	A_14_P122602	0.439863	Yes	No
209333_at	ULK1	unc-51-like kinase 1 (C. elegans)	12	12q24.3	130972917-130973430	0.497059	0.0516183	Unspecified	A_14_P126584	0.439863	Yes	No
212621_at	KIAA0286	NA	12	12q13.3	55735795- 55736274	0.497059	0.0516183	Unspecified	A_14_P112689	0.439863	No	No
224906_at	TMEM16F	transmembrane protein 16F	12	12q12	44111845- 44112265	0.497059	0.0516183	Gained	A_14_P137436	0.439863	Yes	No
225888_at	C12orf30	chromosome 12 open reading frame 30	12	12q24.13	110949520-110949847	0.497059	0.0516183	Deleted	A_14_P123868	0.439863	No	No
237137_at	SCARNA2	small Cajal body-specific RNA 2	1	1q13.1	109444442-109444724	-0.497059	0.052393	Unspecified	A_14_P129182	0.443259	Yes	No
218677_at	S100A14	S100 calcium binding protein A14	1	1q21.3	151853503-151853885	-0.497059	0.052393	Unspecified	A_14_P107098	0.443259	No	No
222212_s_at	LASS2	LAG1 longevity assurance homolog 2 (S. cerevisiae)	1	1q21.2	149204438-149204953	-0.497059	0.052393	Gained	A_14_P128132	0.443259	No	No
242879_x_at	AKT3	v-akt murine thymoma viral oncogene homolog 3 (protein kinase B, gamma)	1	1q43-q44	241842445-241842689	-0.497059	0.052393	Gained	A_14_P123877	0.443259	No	No
218273_s_at	PPM2C	protein phosphatase 2C, magnesium-dependent, catalytic subunit	8	8q22.1	95005221- 95005702	-0.497059	0.052393	Gained	A_14_P131735	0.443259	No	No
210934_at	BLK	B lymphoid tyrosine kinase	8	8p23-p22	11404279- 11404793	-0.497059	0.052393	Gained	A_14_P108515	0.443259	Yes	No
206739_at	HOXC5	homeobox C5	12	12q13.3	52714826- 52715381	-0.497059	0.052393	Gained	A_14_P110255	0.443259	Yes	No
204477_at	RABIF	RAB interacting factor	1	1q32-q41	201114749-201115307	0.494118	0.0531764	Unspecified	A_14_P125914	0.444417	No	No
200075_s_at	GUK1	guanylate kinase 1	1	1q32-q41	226402987-226403243	0.494118	0.0531764	Gained	A_14_P114850	0.444417	Yes	No
222702_x_at	CRIPT	cysteine-rich PDZ-binding protein	2	2p21	46704405- 46704511	0.494118	0.0531764	Unspecified	A_14_P121220	0.444417	Yes	No
226726_at	MBOAT2	membrane bound O-acyltransferase domain containing 2	2	2p25.1	8915799- 8916226	0.494118	0.0531764	Gained	A_14_P139375	0.444417	No	No
230032_at	OSGEPL1	O-sialoglycoprotein endopeptidase-like 1	2	2q32.2	190319655-190320110	0.494118	0.0531764	Unspecified	A_14_P123554	0.444417	No	No
209105_at	NCOA1	nuclear receptor coactivator 1	2	2p23	24845004- 24845344	0.494118	0.0531764	Gained	A_14_P116849	0.444417	No	No
215177_s_at	ITGA6	integrin, alpha 6	2	2q31.1	173077572-173077929	0.494118	0.0531764	Unspecified	A_14_P115063	0.444417	No	No
225089_at	USP40	ubiquitin specific peptidase 40	2	2q37.1	234059159-234059363	0.494118	0.0531764	Unspecified	A_14_P128143	0.444417	No	No
203517_at	MTX2	metaxin 2	2	2q31.1	176910467-176910673	0.494118	0.0531764	Deleted	A_14_P122048	0.444417	No	No
203203_s_at	KRR1	KRR1, small subunit (SSU) processome component, homolog (yeast)	12	12q21.2	74184008- 74184126	0.494118	0.0531764	Unspecified	A_14_P139631	0.444417	No	No
1556616_a_at	KLHDC4	kelch domain containing 4	16	16q24.3	86294061- 86294426	0.494118	0.0531764	Deleted	A_14_P107603	0.444417	Yes	No
217647_at	HP	haptoglobin	16	16q22.1	70618866- 70619018	0.494118	0.0531764	Deleted	A_14_P106956	0.444417	Yes	No
212086_x_at	LMNA	lamin A/C	1	1q21.2-q21.3	154375493-154375622	-0.494118	0.0539687	Unspecified	A_14_P114205	0.447311	No	No
227011_at	ZNF672	zinc finger protein 672	1	1q44	247109149-247109613	-0.494118	0.0539687	Unspecified	A_14_P103141	0.447311	Yes	No
221570_s_at	METTL5	methyltransferase like 5	2	2q31.1	170385847-170386030	-0.494118	0.0539687	Unspecified	A_14_P105693	0.447311	No	No
1557224_at	MLSTD1	male sterility domain containing 1	12	12p11.22	29374440- 29374806	-0.494118	0.0539687	Gained	A_14_P130119	0.447311	No	No
242970_at	DIP2B	DIP2 disco-interacting protein 2 homolog B (Drosophila)	12	12q13.12	49366621- 49366899	-0.494118	0.0539687	Unspecified	A_14_P110164	0.447311	No	No
242059_at	ETNK1	ethanolamine kinase 1	12	12p12.1	22713096- 22713465	-0.494118	0.0539687	Deleted	A_14_P133884	0.447311	No	No
225786_at	FAM36A	family with sequence similarity 36, member A	1	1q44	243070590-243071152	0.491176	0.05477	Unspecified	A_14_P114352	0.447311	No	No
211098_x_at	TMCO1	transmembrane and coiled-coil domains 1	1	1q22-q25	163979028-164004131	0.491176	0.05477	Gained	A_14_P138648	0.447311	No	No
206659_at	FLJ14082	NA	2	2q11.1	95561311- 95561759	0.491176	0.05477	Unspecified	A_14_P133642	0.447311	Yes	No
206669_at	GAD1	glutamate decarboxylase 1 (brain, 67kDa)	2	2q31	171407325-171407493	0.491176	0.05477	Unspecified	A_14_P121505	0.447311	No	No
229610_at	CKAP2L	cytoskeleton associated protein 2-like	2	2q13	113212187-113212508	0.491176	0.05477	Gained	A_14_P136629	0.447311	No	No
212458_at	SPRED2	sprouty-related, EVH1 domain containing 2	2	2p14	65391674- 65392078	0.491176	0.05477	Unspecified	A_14_P119336	0.447311	No	No
238393_at	BMPR2	bone morphogenetic protein receptor, type II (serine/threonine kinase)	2	2q33-q34	202960490-202960796	0.491176	0.05477	Unspecified	A_14_P115435	0.447311	No	No
208092_s_at	FAM49A	family with sequence similarity 49, member A	2	2p24.3	16597418- 16597751	0.491176	0.05477	Gained	A_14_P138464	0.447311	No	No
202634_at	POLR2K	polymerase (RNA) II (DNA directed) polypeptide K, 7.0kDa	8	8q22.2	101234852-101235381	0.491176	0.05477	Gained	A_14_P128401	0.447311	No	No
237402_at	GSR	glutathione reductase	8	8p21.1	30674983- 30675499	0.491176	0.05477	Gained	A_14_P117031	0.447311	No	No
229417_at	STAU2	staufen, RNA binding protein, homolog 2 (Drosophila)	8	8q13-q21.1	74601705- 74602033	0.491176	0.05477	Gained	A_14_P130117	0.447311	No	No
202857_at	TMEM4	transmembrane protein 4	12	12q15	54991257- 54991393	0.491176	0.05477	Gained	A_14_P113418	0.447311	Yes	No
1558738_at	NOL3	nucleolar protein 3 (apoptosis repressor with CARD domain)	16	16q21-q23	65764026- 65764228	0.491176	0.05477	Deleted	A_14_P138326	0.447311	No	No
215092_s_at	NFAT5	nuclear factor of activated T-cells 5, tonicity-responsive	16	16q22.1	68286547- 68286669	0.491176	0.05477	Deleted	A_14_P128140	0.447311	No	No
229790_at	TERF2	telomeric repeat binding factor 2	16	16q22.1	67957853- 67958219	0.491176	0.05477	Deleted	A_14_P139571	0.447311	No	No
208424_s_at	CIAPIN1	cytokine induced apoptosis inhibitor 1	16	16q13-q21	56019677- 56019978	0.491176	0.05477	Deleted	A_14_P131297	0.447311	No	No
241613_at	SNTB2	syntrophin, beta 2 (dystrophin-associated protein A1, 59kDa, basic component 2)	16	16q22-q23	67855968- 67856097	0.491176	0.05477	Deleted	A_14_P106989	0.447311	No	No
225411_at	TMEM87B	transmembrane protein 87B	2	2q13	112592876-112593289	-0.491176	0.0555802	Gained	A_14_P138102	0.452138	No	No
228515_at	LOC90784	NA	2	2p11.2	86101583- 86101968	-0.491176	0.0555802	Gained	A_14_P111794	0.452138	Yes	No
1567224_at	HMGA2	high mobility group AT-hook 2	12	12q15	64522684- 64522944	-0.491176	0.0555802	Gained	A_14_P103797	0.452138	No	No
211553_x_at	APAF1	apoptotic peptidase activating factor	12	12q23	97566533- 97566717	-0.491176	0.0555802	Unspecified	A_14_P110056	0.452138	No	No
232414_at	HEATR1	HEAT repeat containing 1	1	1q43	234803598-234804052	0.488235	0.0563995	Gained	A_14_P129735	0.452995	No	No
209484_s_at	C1orf48	chromosome 1 open reading frame 48	1	1q41	210978004-210978245	0.488235	0.0563995	Unspecified	A_14_P117379	0.452995	No	No
1565694_at	DTYMK	deoxythymidylate kinase (thymidylate kinase)	2	2q37.3	242266725-242266982	0.488235	0.0563995	Unspecified	A_14_P102511	0.452995	Yes	No
224364_s_at	PPIL3	peptidylprolyl isomerase (cyclophilin)-like 3	2	2q33.1	201444014-201444489	0.488235	0.0563995	Unspecified	A_14_P118125	0.452995	Yes	No
233781_s_at	RIF1	RAP1 interacting factor homolog (yeast)	2	2q23.3	152062554-152062707	0.488235	0.0563995	Unspecified	A_14_P109455	0.452995	Yes	No
213867_x_at	ARHGEF10	Rho guanine nucleotide exchange factor (GEF) 10	7	8p23	5533508- 5533663	0.488235	0.0563995	Deleted	A_14_P100679	0.452995	No	No
219448_at	TMEM70	transmembrane protein 70	8	8q21.11	75057022- 75057539	0.488235	0.0563995	Gained	A_14_P128115	0.452995	No	No
1564224_x_at	LOC283314	NA	12	12p13.31	7164377- 7164625	0.488235	0.0563995	Gained	A_14_P108880	0.452995	No	No
230193_at	WDR66	WD repeat domain 66	12	12q24.31	120925939-120926175	0.488235	0.0563995	Deleted	A_14_P133673	0.452995	Yes	No
237106_at	SLC11A2	solute carrier family 11 (proton-coupled divalent metal ion transporters), member 2	12	12q13	49684487- 49684751	0.488235	0.0563995	Gained	A_14_P125194	0.452995	No	No
224593_at	ZNF664	zinc finger protein 664	12	12q24.31	123065379-123065825	0.488235	0.0563995	Unspecified	A_14_P201139	0.452995	No	No
201174_s_at	TERF2IP	telomeric repeat binding factor 2, interacting protein	16	16q23.1	74248302- 74248748	0.488235	0.0563995	Deleted	A_14_P103933	0.452995	No	No
224146_s_at	ABCC11	ATP-binding cassette, sub-family C (CFTR/MRP), member 11	16	16q12.1	46758556- 46759074	0.488235	0.0563995	Unspecified	A_14_P127363	0.452995	No	No
236119_s_at	SPRR2G	small proline-rich protein 2G	1	1q21-q22	151388704-151389217	-0.488235	0.0572279	Deleted	A_14_P106802	0.458756	No	No
208268_at	ADAM28	ADAM metallopeptidase domain 28	8	8p21.2	24249345- 24249495	-0.488235	0.0572279	Gained	A_14_P108622	0.458756	Yes	No
239032_at	BLZF1	basic leucine zipper nuclear factor 1 (JEM-1)	1	1q24	167618851-167619147	0.485294	0.0580655	Deleted	A_14_P133801	0.460547	No	No
218365_s_at	DARS2	aspartyl-tRNA synthetase 2 (mitochondrial)	1	1q25.1	172093277-172093607	0.485294	0.0580655	Unspecified	A_14_P133617	0.460547	Yes	No
212677_s_at	CEP68	centrosomal protein 68kDa	2	2p14	65164640- 65165141	0.485294	0.0580655	Unspecified	A_14_P111288	0.460547	No	No
235536_at	RNF149	ring finger protein 149	2	2q11.2	101254513-101254874	0.485294	0.0580655	Unspecified	A_14_P110631	0.460547	No	No
241129_at	TRAK2	trafficking protein, kinesin binding 2	2	2q33	201975549-201975993	0.485294	0.0580655	Unspecified	A_14_P117431	0.460547	Yes	No
218457_s_at	DNMT3A	DNA (cytosine-5-)-methyltransferase 3 alpha	2	2p23	25310668- 25312200	0.485294	0.0580655	Unspecified	A_14_P115728	0.460547	Yes	No
222825_at	OTUD6B	OTU domain containing 6B	8	8q21.3	92168114- 92168465	0.485294	0.0580655	Gained	A_14_P115302	0.460547	Yes	No
222613_at	C12orf4	chromosome 12 open reading frame 4	12	12p13.3	4467226- 4467722	0.485294	0.0580655	Unspecified	A_14_P100432	0.460547	No	No
206687_s_at	PTPN6	protein tyrosine phosphatase, non-receptor type 6	12	12p13	6939511- 6940369	0.485294	0.0580655	Unspecified	A_14_P120839	0.460547	No	No
239338_x_at	FAM62A	family with sequence similarity 62 (C2 domain containing), member A	12	12q13.2	54808973- 54809376	0.485294	0.0580655	Gained	A_14_P111701	0.460547	No	No
202188_at	NUP93	nucleoporin 93kDa	16	16q13	55435912- 55436085	0.485294	0.0580655	Deleted	A_14_P133975	0.460547	No	No
210439_at	ICOS	inducible T-cell co-stimulator	2	2q33	204534033-204534491	-0.485294	0.0589123	Unspecified	A_14_P108845	0.464583	No	No
222198_at	ANK1	ankyrin 1, erythrocytic	8	8p11.1	41805019- 41805416	-0.485294	0.0589123	Gained	A_14_P133629	0.464583	No	No
1552690_a_at	CACNA2D4	calcium channel, voltage-dependent, alpha 2/delta subunit 4	12	12p13.33	1772397- 1772841	-0.485294	0.0589123	Gained	A_14_P123970	0.464583	No	No
1553365_at	DEPDC4	DEP domain containing 4	12	12q23.1	99121847- 99122045	-0.485294	0.0589123	Unspecified	A_14_P130317	0.464583	No	No
206438_x_at	C12orf38	chromosome 12 open reading frame 38	12	12q24.31	122758325-122758860	-0.485294	0.0589123	Unspecified	A_14_P111834	0.464583	Yes	No
224301_x_at	H2AFJ	H2A histone family, member J	12	12p12	14818785- 14819186	-0.485294	0.0589123	Gained	A_14_P138378	0.464583	No	No
236885_at	LOC92312	NA	1	1q22	154310189-154310365	0.482353	0.0597685	Gained	A_14_P127546	0.464671	No	No
203192_at	ABCB6	ATP-binding cassette, sub-family B (MDR/TAP), member 6	2	2q36	219782811-219783013	0.482353	0.0597685	Unspecified	A_14_P107883	0.464671	No	No
226729_at	USP37	ubiquitin specific peptidase 37	2	2q35	219023453-219023801	0.482353	0.0597685	Unspecified	A_14_P111838	0.464671	No	No
212216_at	PREPL	prolyl endopeptidase-like	2	2p21	44401498- 44402059	0.482353	0.0597685	Gained	A_14_P129997	0.464671	Yes	No
243413_at	TTC30B	tetratricopeptide repeat domain 30B	2	2q31.2	178123198-178123593	0.482353	0.0597685	Deleted	A_14_P131383	0.464671	No	No
224924_at	TTC7A	tetratricopeptide repeat domain 7A	2	2p21	47141484- 47154573	0.482353	0.0597685	Unspecified	A_14_P201050	0.464671	No	No
224057_s_at	THAP4	THAP domain containing 4	2	2q37.3	242172547-242194559	0.482353	0.0597685	Unspecified	A_14_P201417	0.464671	Yes	No
232637_at	SEPT2	septin 2	2	2q37	241921854-241924911	0.482353	0.0597685	Deleted	A_14_P136267	0.464671	Yes	No
231873_at	BMPR2	bone morphogenetic protein receptor, type II (serine/threonine kinase)	2	2q33-q34	203137451-203137824	0.482353	0.0597685	Unspecified	A_14_P103362	0.464671	No	No
227105_at	CSPP1	centrosome and spindle pole associated protein 1	8	8q13.2	68270630- 68270999	0.482353	0.0597685	Gained	A_14_P102101	0.464671	No	No
239493_at	RPL7	ribosomal protein L7	8	8q21.11	74365511- 74365839	0.482353	0.0597685	Gained	A_14_P102917	0.464671	No	No
222199_s_at	BIN3	bridging integrator 3	8	8p21.3	22534217- 22534764	0.482353	0.0597685	Unspecified	A_14_P128717	0.464671	Yes	No
242228_at	BICD1	bicaudal D homolog 1 (Drosophila)	12	12p11.2-p11.1	32384523- 32384917	0.482353	0.0597685	Unspecified	A_14_P120413	0.464671	Yes	No
204808_s_at	TMEM5	transmembrane protein 5	12	12q14.2	62488722- 62489002	0.482353	0.0597685	Deleted	A_14_P201188	0.464671	Yes	No
39313_at	WNK1	WNK lysine deficient protein kinase 1	12	12p13.3	881210- 881409	0.482353	0.0597685	Unspecified	A_14_P125196	0.464671	No	No
1567242_at	OR2L1P	olfactory receptor, family 2, subfamily L, member 1 pseudogene	1	1q44	246220607-246220828	-0.482353	0.060634	Unspecified	A_14_P115257	0.465362	Yes	No
210305_at	PDE4DIP	phosphodiesterase 4D interacting protein (myomegalin)	1	1q12	143387810-143663567	-0.482353	0.060634	Unspecified	A_14_P115693	0.465362	Yes	No
230454_at	LOC442064	NA	2	2q33.1	203348970-203349282	-0.482353	0.060634	Unspecified	A_14_P128301	0.465362	No	No
244509_at	GPR155	G protein-coupled receptor 155	2	2q31.1	175008922-175009368	-0.482353	0.060634	Unspecified	A_14_P120417	0.465362	No	No
241220_at	KIAA1641	KIAA1641	2	2q11.2	96018926- 97145473	-0.482353	0.060634	Unspecified	A_14_P118400	0.465362	No	No
214144_at	POLR2D	polymerase (RNA) II (DNA directed) polypeptide D	2	2q21	128320345-128320693	-0.482353	0.060634	Gained	A_14_P130495	0.465362	No	No
1553837_at	PGAM5	phosphoglycerate mutase family member 5	12	12q24.33	131805467-131806039	-0.482353	0.060634	Unspecified	A_14_P137562	0.465362	Yes	No
1556864_at	FLJ21127	NA	12	12q24.11	109555273-109555476	-0.482353	0.060634	Unspecified	A_14_P116921	0.465362	No	No
209989_at	ZNF268	zinc finger protein 268	14	12q24.33	83341996- 83342337	-0.482353	0.060634	Deleted	A_14_P123573	0.465362	No	No
229171_at	MGC16385	NA	16	16q24.3	88565566- 88565954	-0.482353	0.060634	Unspecified	A_14_P105853	0.465362	Yes	No
218594_at	HEATR1	HEAT repeat containing 1	1	1q43	234783501-234783633	0.479412	0.0615089	Gained	A_14_P126950	0.465362	No	No
201410_at	PLEKHB2	pleckstrin homology domain containing, family B (evectins) member 2	2	2q21.1	131623471-131623835	0.479412	0.0615089	Unspecified	A_14_P113691	0.465362	Yes	No
225489_at	TMEM18	transmembrane protein 18	2	2p25.3	659278- 659583	0.479412	0.0615089	Unspecified	A_14_P102847	0.465362	Yes	No
211971_s_at	LRPPRC	leucine-rich PPR-motif containing	2	2p21	43970376- 43970520	0.479412	0.0615089	Unspecified	A_14_P139266	0.465362	No	No
212117_at	PIGF	phosphatidylinositol glycan anchor biosynthesis, class F	2	2p21-p16	46661957- 46662245	0.479412	0.0615089	Unspecified	A_14_P131479	0.465362	Yes	No
214702_at	FN1	fibronectin 1	2	2q34	215987671-215987733	0.479412	0.0615089	Unspecified	A_14_P104155	0.465362	Yes	No
241698_at	C2orf11	chromosome 2 open reading frame 11	2	2q33.1	198143826-198144163	0.479412	0.0615089	Unspecified	A_14_P121557	0.465362	No	No
1556761_at	MSRA	methionine sulfoxide reductase A	8	8p23.1	10257015- 10257058	0.479412	0.0615089	Gained	A_14_P130694	0.465362	No	No
225569_at	EIF2C2	eukaryotic translation initiation factor 2C, 2	8	8q24	141599470-141599938	0.479412	0.0615089	Gained	A_14_P111875	0.465362	No	No
212934_at	LOC137886	NA	8	8q12.1	59526081- 59526542	0.479412	0.0615089	Gained	A_14_P110428	0.465362	No	No
221629_x_at	C8orf30A	chromosome 8 open reading frame 30A	8	8q24.3	145267037-145411602	0.479412	0.0615089	Gained	A_14_P131384	0.465362	Yes	No
220843_s_at	WDSOF1	WD repeats and SOF1 domain containing	8	8q22.3	104509570-104510042	0.479412	0.0615089	Gained	A_14_P122204	0.465362	No	No
1555351_s_at	PPHLN1	periphilin 1	12	12q12	41126827- 41127237	0.479412	0.0615089	Gained	A_14_P115994	0.465362	No	No
218461_at	ATPBD1C	ATP binding domain 1 family, member C	12	12q24.11	109374811-109375286	0.479412	0.0615089	Unspecified	A_14_P129634	0.465362	No	No
218545_at	CCDC91	coiled-coil domain containing 91	12	12p11.22	28593795- 28594335	0.479412	0.0615089	Unspecified	A_14_P201324	0.465362	No	No
233752_s_at	ATBF1	AT-binding transcription factor 1	16	16q22.3-q23.1	71481161- 71481354	0.479412	0.0615089	Deleted	A_14_P101082	0.465362	Yes	No
221028_s_at	GFOD2	glucose-fructose oxidoreductase domain containing 2	16	16q22.1	66265998- 66266495	0.479412	0.0615089	Deleted	A_14_P102236	0.465362	No	No
220825_s_at	KIRREL	kin of IRRE like (Drosophila)	1	1q21-q25	156332067-156332433	-0.479412	0.0623933	Deleted	A_14_P103551	0.465362	No	No
1559268_at	ADAM23	ADAM metallopeptidase domain 23	2	2q33	207190368-207190553	-0.479412	0.0623933	Unspecified	A_14_P112661	0.465362	No	No
231429_at	LOC129293	NA	2	2p11.2	84982316- 84987616	-0.479412	0.0623933	Unspecified	A_14_P102588	0.465362	No	No
203849_s_at	KIF1A	kinesin family member 1A	2	2q37.3	241374424-241374605	-0.479412	0.0623933	Gained	A_14_P139090	0.465362	Yes	No
240916_x_at	SLC45A4	solute carrier family 45, member 4	8	8q24.3	142309709-142310029	-0.479412	0.0623933	Gained	A_14_P120304	0.465362	No	No
204933_s_at	TNFRSF11B	tumor necrosis factor receptor superfamily, member 11b (osteoprotegerin)	8	8q24	120005878-120006184	-0.479412	0.0623933	Gained	A_14_P138393	0.465362	No	No
225622_at	PAG1	phosphoprotein associated with glycosphingolipid microdomains 1	8	8q21.13	82046988- 82047503	-0.479412	0.0623933	Gained	A_14_P118005	0.465362	No	No
233718_at	TMEM116	transmembrane protein 116	12	12q24.13	110933596-110933996	-0.479412	0.0623933	Unspecified	A_14_P129498	0.465362	No	No
223580_at	SPSB2	splA/ryanodine receptor domain and SOCS box containing 2	12	12p13.31	6850396- 6851829	-0.479412	0.0623933	Gained	A_14_P200333	0.465362	No	No
235599_at	LOC339535	NA	1	1q43	236710417-236710877	0.476471	0.0632873	Gained	A_14_P118567	0.465362	Yes	No
215275_at	TRAF3IP3	TRAF3 interacting protein 3	1	1q32.3-q41	208015781-208016093	0.476471	0.0632873	Unspecified	A_14_P110893	0.465362	No	No
243447_at	RYR2	ryanodine receptor 2 (cardiac)	1	1q42.1-q43	235280284-235280423	0.476471	0.0632873	Gained	A_14_P100572	0.465362	No	No
206364_at	KIF14	kinesin family member 14	1	1q32.1	198788101-198788519	0.476471	0.0632873	Unspecified	A_14_P106756	0.465362	Yes	No
214801_at	IFRG15	NA	1	1q25.2	178098085-178098413	0.476471	0.0632873	Unspecified	A_14_P120230	0.465362	No	No
201515_s_at	TSN	translin	2	2q21.1	122240801-122241311	0.476471	0.0632873	Deleted	A_14_P201096	0.465362	No	No
225565_at	FAM119A	family with sequence similarity 119, member A	2	2q33.3	208174629-208175128	0.476471	0.0632873	Unspecified	A_14_P127058	0.465362	No	No
225783_at	UBE2F	ubiquitin-conjugating enzyme E2F (putative)	2	2q37.3	238614932-238615350	0.476471	0.0632873	Unspecified	A_14_P111866	0.465362	Yes	No
211844_s_at	NRP2	neuropilin 2	2	2q33.3	206367732-206368026	0.476471	0.0632873	Unspecified	A_14_P132255	0.465362	No	No
223560_s_at	PRO1853	NA	2	2p22.2	37328103- 37329043	0.476471	0.0632873	Unspecified	A_14_P132881	0.465362	No	No
226324_s_at	IFT172	intraflagellar transport 172 homolog (Chlamydomonas)	2	2p23.3	27520753- 27521821	0.476471	0.0632873	Unspecified	A_14_P134439	0.465362	Yes	No
1563320_at	KIAA0146	KIAA0146	8	8q11.21	48566657- 48566931	0.476471	0.0632873	Gained	A_14_P123664	0.465362	Yes	No
224796_at	DDEF1	development and differentiation enhancing factor 1	8	8q24.1-q24.2	131134207-131134754	0.476471	0.0632873	Gained	A_14_P123383	0.465362	No	No
206812_at	ADRB3	adrenergic, beta-3-, receptor	8	8p12-p11.2	37939874- 37940213	0.476471	0.0632873	Gained	A_14_P121846	0.465362	No	No
214937_x_at	PCM1	pericentriolar material 1	8	8p22-p21.3	17929425- 17929651	0.476471	0.0632873	Unspecified	A_14_P133339	0.465362	No	No
236886_at	NINJ2	ninjurin 2	12	12p13	624861- 625269	0.476471	0.0632873	Unspecified	A_14_P128922	0.465362	Yes	No
213959_s_at	KIAA1005	NA	16	16q12.2	52192893- 52193461	0.476471	0.0632873	Deleted	A_14_P109046	0.465362	No	No
218074_at	FAM96B	family with sequence similarity 96, member B	16	16q22.1-q22.3	65523524- 65523706	0.476471	0.0632873	Deleted	A_14_P134653	0.465362	No	No
228204_at	PSMB4	proteasome (prosome, macropain) subunit, beta type, 4	1	1q21	149639081-149639288	0.473878	0.0636965	Gained	A_14_P133049	0.465362	Yes	No
205064_at	SPRR1B	small proline-rich protein 1B (cornifin)	1	1q21-q22	151271627-151271929	-0.476471	0.0641908	Unspecified	A_14_P120073	0.465362	No	No
211200_s_at	EFCAB2	EF-hand calcium binding domain 2	1	1q44	243317548-243317747	-0.476471	0.0641908	Gained	A_14_P103341	0.465362	No	No
221052_at	TDRKH	tudor and KH domain containing	1	1q21	150010688-150011086	-0.476471	0.0641908	Unspecified	A_14_P139391	0.465362	No	No
1560742_at	ALS2	amyotrophic lateral sclerosis 2 (juvenile)	2	2q33.1	202351951-202352118	-0.476471	0.0641908	Unspecified	A_14_P129136	0.465362	No	No
230336_at	C2orf27	chromosome 2 open reading frame 27	2	2q21.1-q21.2	132203054-132203281	-0.476471	0.0641908	Deleted	A_14_P120228	0.465362	Yes	No
236684_at	RQCD1	RCD1 required for cell differentiation1 homolog (S. pombe)	2	2q35	219142050-219142301	-0.476471	0.0641908	Gained	A_14_P129156	0.465362	No	No
217889_s_at	CYBRD1	cytochrome b reductase 1	2	2q31.1	172119280-172119761	-0.476471	0.0641908	Unspecified	A_14_P202518	0.465362	No	No
243216_x_at	USP40	ubiquitin specific peptidase 40	10	2q37.1	32140527- 32140853	-0.476471	0.0641908	Unspecified	A_14_P121911	0.465362	No	No
229482_at	DDX51	DEAD (Asp-Glu-Ala-Asp) box polypeptide 51	12	12q24.33	131191329-131191470	-0.476471	0.0641908	Unspecified	A_14_P106764	0.465362	Yes	No
207772_s_at	PRMT8	protein arginine methyltransferase 8	12	12p13.3	3562483- 3562635	-0.476471	0.0641908	Unspecified	A_14_P107958	0.465362	No	No
240518_at	CCDC91	coiled-coil domain containing 91	12	12p11.22	28232074- 28232371	-0.476471	0.0641908	Unspecified	A_14_P132418	0.465362	No	No
242973_at	LOC283439	NA	12	12p13.33	2677086- 2677299	-0.476471	0.0641908	Deleted	A_14_P103133	0.465362	No	No
215205_x_at	NCOR2	nuclear receptor co-repressor 2	12	12q24	123376691-123376870	-0.476471	0.0641908	Unspecified	A_14_P102650	0.465362	Yes	No
211944_at	BAT2D1	BAT2 domain containing 1	1	1q23.3	169747794-169748935	0.473529	0.0651041	Unspecified	A_14_P116227	0.465362	No	No
216057_at	RAB3GAP2	RAB3 GTPase activating protein subunit 2 (non-catalytic)	1	1q41	218449407-218449788	0.473529	0.0651041	Deleted	A_14_P101981	0.465362	No	No
242610_x_at	NBPF9	neuroblastoma breakpoint family, member 9	1	1q21.1	143543259-146039453	0.473529	0.0651041	Unspecified	A_14_P133709	0.465362	Yes	No
214943_s_at	RBM34	RNA binding motif protein 34	1	1q42.3	233384915-233385052	0.473529	0.0651041	Unspecified	A_14_P114410	0.465362	No	No
215171_s_at	TIMM17A	translocase of inner mitochondrial membrane 17 homolog A (yeast)	1	1q32.1	200205712-200206055	0.473529	0.0651041	Gained	A_14_P104070	0.465362	No	No
242436_at	PLEKHH2	pleckstrin homology domain containing, family H (with MyTH4 domain) member 2	2	2p21	43824987- 43825238	0.473529	0.0651041	Unspecified	A_14_P102158	0.465362	Yes	No
238613_at	ZAK	NA	2	2q24.2	173797847-173798060	0.473529	0.0651041	Gained	A_14_P137346	0.465362	No	No
201371_s_at	CUL3	cullin 3	2	2q36.2	225046943-225047339	0.473529	0.0651041	Unspecified	A_14_P121285	0.465362	No	No
1553640_at	XKR6	XK, Kell blood group complex subunit-related family, member 6	8	8p23.1	10791163- 10791469	0.473529	0.0651041	Gained	A_14_P101931	0.465362	Yes	No
1559029_at	LOC286154	NA	8	8q22.3	103977741-103977918	0.473529	0.0651041	Gained	A_14_P201613	0.465362	Yes	No
217916_s_at	FAM49B	family with sequence similarity 49, member B	8	8q24.21	130923097-130923398	0.473529	0.0651041	Gained	A_14_P109568	0.465362	No	No
213139_at	SNAI2	snail homolog 2 (Drosophila)	8	8q11	49992969- 49993294	0.473529	0.0651041	Gained	A_14_P119232	0.465362	No	No
240168_at	XPO7	exportin 7	8	8p21	21903890- 21904090	0.473529	0.0651041	Gained	A_14_P123293	0.465362	Yes	No
226083_at	TMEM70	transmembrane protein 70	8	8q21.11	75055943- 75056355	0.473529	0.0651041	Gained	A_14_P128115	0.465362	No	No
1561144_at	CNAP1	NA	12	12p13.3	6498886- 6499042	0.473529	0.0651041	Deleted	A_14_P122236	0.465362	Yes	No
201698_s_at	SFRS9	splicing factor, arginine/serine-rich 9	12	12q24.31	119384192-119384350	0.473529	0.0651041	Unspecified	A_14_P101543	0.465362	No	No
208660_at	CS	citrate synthase	12	12q13.2-q13.3	54951826- 54952264	0.473529	0.0651041	Unspecified	A_14_P138711	0.465362	Yes	No
231583_at	KRT5	keratin 5 (epidermolysis bullosa simplex, Dowling-Meara/Kobner/Weber-Cockayne types)	12	12q12-q13	51245902- 51246455	0.473529	0.0651041	Gained	A_14_P100060	0.465362	No	No
220442_at	GALNT4	UDP-N-acetyl-alpha-D-galactosamine:polypeptide N-acetylgalactosaminyltransferase 4 (GalNAc-T4)	12	12q21.3-q22	88440770- 88441277	0.473529	0.0651041	Gained	A_14_P137771	0.465362	No	No
225774_at	RSPRY1	ring finger and SPRY domain containing 1	16	16q13	55831039- 55831229	0.473529	0.0651041	Gained	A_14_P118775	0.465362	No	No
229638_at	IRX3	iroquois homeobox protein 3	16	16q12.2	52874746- 52874941	0.473529	0.0651041	Deleted	A_14_P123547	0.465362	No	No
214944_at	PHLPPL	PH domain and leucine rich repeat protein phosphatase-like	16	16q22.3	70229346- 70229742	0.473529	0.0651041	Deleted	A_14_P102966	0.465362	No	No
237900_at	KLHDC4	kelch domain containing 4	16	16q24.3	86305777- 86306106	0.473529	0.0651041	Deleted	A_14_P107603	0.465362	Yes	No
242298_x_at	KARS	lysyl-tRNA synthetase	16	16q23-q24	74228391- 74228586	0.473529	0.0651041	Unspecified	A_14_P133028	0.465362	No	No
230040_at	ADAMTS18	ADAM metallopeptidase with thrombospondin type 1 motif, 18	16	16q23	75873792- 75874102	0.473529	0.0651041	Deleted	A_14_P100401	0.465362	No	No
1553769_at	SLAMF9	SLAM family member 9	1	1q23.2	158188676-158188885	-0.473529	0.066027	Gained	A_14_P100200	0.467289	No	No
232617_at	CTSS	cathepsin S	1	1q21	148969325-148969770	-0.473529	0.066027	Unspecified	A_14_P119560	0.467289	No	No
214888_at	CAPN2	calpain 2, (m/II) large subunit	1	1q41-q42	222027077-222027552	-0.473529	0.066027	Unspecified	A_14_P130957	0.467289	Yes	No
218634_at	PHLDA3	pleckstrin homology-like domain, family A, member 3	1	1q31	199701413-199701820	-0.473529	0.066027	Deleted	A_14_P123682	0.467289	No	No
228895_s_at	ASB1	ankyrin repeat and SOCS box-containing 1	2	2q37	239009089-239009356	-0.473529	0.066027	Unspecified	A_14_P115368	0.467289	Yes	No
219873_at	COLEC11	collectin sub-family member 11	2	2p25.3	3669367- 3669888	-0.473529	0.066027	Unspecified	A_14_P110304	0.467289	Yes	No
243826_at	NCOA1	nuclear receptor coactivator 1	2	2p23	24808999- 24809170	-0.473529	0.066027	Gained	A_14_P131560	0.467289	No	No
219416_at	SCARA3	scavenger receptor class A, member 3	8	8p21	27585870- 27586405	-0.473529	0.066027	Gained	A_14_P106478	0.467289	No	No
1565740_at	ACACB	acetyl-Coenzyme A carboxylase beta	12	12q24.11	108053829-108054020	-0.473529	0.066027	Unspecified	A_14_P113550	0.467289	No	No
225042_s_at	C12orf22	chromosome 12 open reading frame 22	12	12q13.11-q13.12	49743154- 49743628	-0.473529	0.066027	Unspecified	A_14_P134637	0.467289	No	No
239928_at	C12orf38	chromosome 12 open reading frame 38	12	12q24.31	122737332-122737535	-0.473529	0.066027	Deleted	A_14_P129120	0.467289	Yes	No
1555867_at	LOC200169	NA	1	1q42.3	233777655-233778131	0.470588	0.0669598	Unspecified	A_14_P117105	0.467289	No	No
207331_at	CENPF	centromere protein F, 350/400ka (mitosin)	1	1q32-q41	212893881-212894265	0.470588	0.0669598	Unspecified	A_14_P129226	0.467289	No	No
229346_at	NES	nestin	1	1q23.1	154908860-154909257	0.470588	0.0669598	Unspecified	A_14_P133525	0.467289	No	No
230534_at	ZNF678	zinc finger protein 678	1	1q42.13	225916343-225916687	0.470588	0.0669598	Unspecified	A_14_P106480	0.467289	No	No
231719_at	IFRG15	NA	1	1q25.2	178100314-178100793	0.470588	0.0669598	Unspecified	A_14_P120230	0.467289	No	No
238188_at	C1orf148	chromosome 1 open reading frame 148	1	1q42.13	226418463-226418802	0.470588	0.0669598	Gained	A_14_P120733	0.467289	Yes	No
1552797_s_at	PROM2	prominin 2	2	2q11.1	95320529- 95320684	0.470588	0.0669598	Gained	A_14_P116538	0.467289	No	No
1558680_s_at	PDE1A	phosphodiesterase 1A, calmodulin-dependent	2	2q32.1	182796874-182803120	0.470588	0.0669598	Deleted	A_14_P139340	0.467289	No	No
203122_at	TTC15	tetratricopeptide repeat domain 15	2	2p25.3	3461996- 3462292	0.470588	0.0669598	Unspecified	A_14_P100958	0.467289	No	No
237944_at	LRRFIP1	leucine rich repeat (in FLII) interacting protein 1	2	2q37.3	238326225-238326425	0.470588	0.0669598	Unspecified	A_14_P137595	0.467289	No	No
1559509_at	PABPC1	poly(A) binding protein, cytoplasmic 1	8	8q22.2-q23	101776027-101776452	0.470588	0.0669598	Gained	A_14_P138619	0.467289	No	No
214118_x_at	PCM1	pericentriolar material 1	8	8p22-p21.3	17929425- 17929653	0.470588	0.0669598	Unspecified	A_14_P133339	0.467289	No	No
203046_s_at	TIMELESS	timeless homolog (Drosophila)	12	12q12-q13	55097251- 55097684	0.470588	0.0669598	Gained	A_14_P105224	0.467289	Yes	No
237482_s_at	ACAD10	acyl-Coenzyme A dehydrogenase family, member 10	12	12q24.12	110671357-110671513	0.470588	0.0669598	Unspecified	A_14_P115928	0.467289	No	No
235579_at	SFRS2IP	splicing factor, arginine/serine-rich 2, interacting protein	12	12q13.11	44640562- 44641040	0.470588	0.0669598	Unspecified	A_14_P131196	0.467289	Yes	No
209702_at	FTO	NA	16	16q12.2	52705509- 52705814	0.470588	0.0669598	Deleted	A_14_P134822	0.467289	Yes	No
233751_at	ATBF1	AT-binding transcription factor 1	16	16q22.3-q23.1	71480949- 71481128	0.470588	0.0669598	Deleted	A_14_P101082	0.467289	Yes	No
1561923_a_at	SF3B14	NA	2	2pter-p25.1	24152208- 24152476	-0.470588	0.0679024	Unspecified	A_14_P100415	0.467848	No	No
1562193_at	LOC646644	NA	2	2q36.1	222394483-222394608	-0.470588	0.0679024	Unspecified	A_14_P132005	0.467848	No	No
210955_at	CASP10	caspase 10, apoptosis-related cysteine peptidase	2	2q33-q34	201801953-201802251	-0.470588	0.0679024	Unspecified	A_14_P124789	0.467848	Yes	No
222797_at	DPYSL5	dihydropyrimidinase-like 5	2	2p23.3	27025750- 27026291	-0.470588	0.0679024	Unspecified	A_14_P138398	0.467848	No	No
205520_at	STRN	striatin, calmodulin binding protein	2	2p22-p21	36929781- 36930227	-0.470588	0.0679024	Unspecified	A_14_P117178	0.467848	No	No
205997_at	ADAM28	ADAM metallopeptidase domain 28	8	8p21.2	24267840- 24268058	-0.470588	0.0679024	Gained	A_14_P108622	0.467848	Yes	No
240209_at	C16orf78	chromosome 16 open reading frame 78	16	16q12.1	47987926- 47990807	-0.470588	0.0679024	Deleted	A_14_P128803	0.467848	No	No
1553672_at	ENAH	enabled homolog (Drosophila)	1	1q42.12	223773405-223773656	0.467647	0.0688549	Unspecified	A_14_P118546	0.467848	No	No
200841_s_at	EPRS	glutamyl-prolyl-tRNA synthetase	1	1q41-q42	218272351-218273625	0.467647	0.0688549	Unspecified	A_14_P129713	0.467848	No	No
201548_s_at	JARID1B	Jumonji, AT rich interactive domain 1B (RBP2-like)	1	1q32.1	200964328-200964771	0.467647	0.0688549	Gained	A_14_P108869	0.467848	Yes	No
212852_s_at	TROVE2	TROVE domain family, member 2	1	1q31	191320396-191320598	0.467647	0.0688549	Unspecified	A_14_P129953	0.467848	No	No
237199_at	TAF5L	TAF5-like RNA polymerase II, p300/CBP-associated factor (PCAF)-associated factor, 65kDa	1	1q42.13	227806597-227807020	0.467647	0.0688549	Gained	A_14_P107362	0.467848	No	No
242406_at	C1orf186	chromosome 1 open reading frame 186	1	1q32.1	204437945-204438407	0.467647	0.0688549	Unspecified	A_14_P116938	0.467848	No	No
201362_at	IVNS1ABP	influenza virus NS1A binding protein	1	1q25.1-q31.1	183532176-183532500	0.467647	0.0688549	Unspecified	A_14_P138240	0.467848	No	No
1564598_a_at	MGC26733	NA	2	2q11.2	98286597- 98286697	0.467647	0.0688549	Gained	A_14_P122091	0.467848	No	No
203979_at	CYP27A1	cytochrome P450, family 27, subfamily A, polypeptide 1	2	2q33-qter	219387521-219388227	0.467647	0.0688549	Gained	A_14_P126368	0.467848	No	No
208642_s_at	XRCC5	X-ray repair complementing defective repair in Chinese hamster cells 5 (double-strand-break rejoining; Ku autoantigen, 80kDa)	2	2q35	216778156-216778322	0.467647	0.0688549	Gained	A_14_P111005	0.467848	No	No
216305_s_at	C2orf3	chromosome 2 open reading frame 3	2	2p11.2-p11.1	75750769- 75750920	0.467647	0.0688549	Gained	A_14_P120170	0.467848	Yes	No
238494_at	TRAF3IP1	TNF receptor-associated factor 3 interacting protein 1	2	2q37.3	238973903-238974158	0.467647	0.0688549	Unspecified	A_14_P122568	0.467848	Yes	No
227291_s_at	BOLA3	bolA-like 3 (E. coli)	2	2p13.1	74216144- 74216295	0.467647	0.0688549	Gained	A_14_P106405	0.467848	No	No
217465_at	NCKAP1	NCK-associated protein 1	2	2q32	183525766-183526304	0.467647	0.0688549	Gained	A_14_P118234	0.467848	Yes	No
224721_at	WDR75	WD repeat domain 75	2	2q32.2	190047163-190048429	0.467647	0.0688549	Gained	A_14_P139206	0.467848	Yes	No
237052_x_at	TNRC15	trinucleotide repeat containing 15	2	2q37.1	233433129-233433499	0.467647	0.0688549	Unspecified	A_14_P139399	0.467848	No	No
1570143_at	ZNF251	zinc finger protein 251	8	8q24.3	145941555-145941742	0.467647	0.0688549	Gained	A_14_P121801	0.467848	No	No
241387_at	PTK2	PTK2 protein tyrosine kinase 2	8	8q24-qter	141823377-141823605	0.467647	0.0688549	Gained	A_14_P125871	0.467848	No	No
1555137_a_at	FGD6	FYVE, RhoGEF and PH domain containing 6	12	12q22	94007503- 94009717	0.467647	0.0688549	Gained	A_14_P102352	0.467848	No	No
225958_at	PHC1	polyhomeotic-like 1 (Drosophila)	12	12p13	8984849- 8985240	0.467647	0.0688549	Unspecified	A_14_P139045	0.467848	Yes	No
226487_at	C12orf34	chromosome 12 open reading frame 34	12	12q24.11	108692144-108692561	0.467647	0.0688549	Gained	A_14_P122776	0.467848	No	No
232249_at	FMNL3	formin-like 3	12	12q13.12	48325199- 48325486	0.467647	0.0688549	Gained	A_14_P115886	0.467848	No	No
216109_at	THRAP2	thyroid hormone receptor associated protein 2	12	12q24.21	114900831-114901059	0.467647	0.0688549	Deleted	A_14_P120022	0.467848	Yes	No
227948_at	FGD4	FYVE, RhoGEF and PH domain containing 4	12	12p11.21	32688633- 32689078	0.467647	0.0688549	Gained	A_14_P108573	0.467848	No	No
225918_at	LOC146346	NA	16	16q22.3	73039060- 73039334	0.467647	0.0688549	Deleted	A_14_P125862	0.467848	Yes	No
220279_at	TRIM17	tripartite motif-containing 17	1	1q42	226662397-226662897	-0.467647	0.0698174	Unspecified	A_14_P112621	0.47283	Yes	No
1562717_at	LOC339789	NA	2	2p25.1	8065418- 8065872	-0.467647	0.0698174	Unspecified	A_14_P104120	0.47283	Yes	No
210560_at	GBX2	gastrulation brain homeobox 2	2	2q37	236739276-236739782	-0.467647	0.0698174	Unspecified	A_14_P120077	0.47283	Yes	No
244524_at	PAX8	paired box gene 8	2	2q12-q14	113750166-113750493	-0.467647	0.0698174	Unspecified	A_14_P124308	0.47283	No	No
219063_at	C1orf35	chromosome 1 open reading frame 35	1	1q42.13	226355137-226355580	0.464706	0.0707899	Unspecified	A_14_P115866	0.475512	Yes	No
209421_at	MSH2	mutS homolog 2, colon cancer, nonpolyposis type 1 (E. coli)	2	2p22-p21	47558995- 47559164	0.464706	0.0707899	Unspecified	A_14_P110677	0.475512	No	No
216323_x_at	H2-ALPHA	NA	2	2q21.1	131956618-131956858	0.464706	0.0707899	Unspecified	A_14_P124727	0.475512	Yes	No
219022_at	C12orf43	chromosome 12 open reading frame 43	12	12q	119925504-119925797	0.464706	0.0707899	Unspecified	A_14_P107948	0.475512	Yes	No
203124_s_at	SLC11A2	solute carrier family 11 (proton-coupled divalent metal ion transporters), member 2	12	12q13	49666086- 49666605	0.464706	0.0707899	Unspecified	A_14_P105670	0.475512	No	No
229590_at	RPL13	ribosomal protein L13	16	16q24.3,17p11.2	88158085- 88158331	0.464706	0.0707899	Deleted	A_14_P104913	0.475512	Yes	No
221219_s_at	KLHDC4	kelch domain containing 4	16	16q24.3	86298972- 86299176	0.464706	0.0707899	Deleted	A_14_P107603	0.475512	Yes	No
202092_s_at	ARL2BP	ADP-ribosylation factor-like 2 binding protein	16	16q13	55843835- 55844319	0.464706	0.0707899	Gained	A_14_P118775	0.475512	No	No
223099_s_at	LONPL	NA	16	16q12.1	46944329- 46944645	0.464706	0.0707899	Unspecified	A_14_P110379	0.475512	Yes	No
222387_s_at	VPS35	vacuolar protein sorting 35 (yeast)	16	16q12	45272084- 45272266	0.464706	0.0707899	Deleted	A_14_P135660	0.475512	No	No
233020_at	SEC22B	SEC22 vesicle trafficking protein homolog B (S. cerevisiae)	1	1q21.1	143826414-143826931	-0.464706	0.0717725	Gained	A_14_P117880	0.480938	Yes	No
1555468_at	NRP2	neuropilin 2	2	2q33.3	206273934-206274251	-0.464706	0.0717725	Gained	A_14_P121751	0.480938	No	No
205801_s_at	RASGRP3	RAS guanyl releasing protein 3 (calcium and DAG-regulated)	2	2p25.1-p24.1	33642643- 33643028	-0.464706	0.0717725	Gained	A_14_P121516	0.480938	No	No
222752_s_at	C1orf75	chromosome 1 open reading frame 75	1	1q32.3	210604481-210604893	0.461765	0.0727653	Gained	A_14_P124982	0.480948	No	No
201956_s_at	GNPAT	glyceronephosphate O-acyltransferase	1	1q42.11-42.3	229479867-229480126	0.461765	0.0727653	Gained	A_14_P125225	0.480948	No	No
228806_at	RORC	RAR-related orphan receptor C	1	1q21	150045274-150045522	0.461765	0.0727653	Unspecified	A_14_P110233	0.480948	No	No
232105_at	LEMD1	LEM domain containing 1	1	1q32.1	203670670-203671205	0.461765	0.0727653	Gained	A_14_P127276	0.480948	No	No
218223_s_at	PLEKHO1	pleckstrin homology domain containing, family O member 1	1	1q21.2	148397780-148398220	0.461765	0.0727653	Unspecified	A_14_P103528	0.480948	No	No
207618_s_at	BCS1L	BCS1-like (yeast)	2	2q33	219236098-219236399	0.461765	0.0727653	Unspecified	A_14_P129696	0.480948	No	No
209551_at	YIPF4	Yip1 domain family, member 4	2	2p22.3	32384787- 32385099	0.461765	0.0727653	Unspecified	A_14_P201514	0.480948	Yes	No
231921_at	C2orf37	chromosome 2 open reading frame 37	2	2q31.1	172049213-172049316	0.461765	0.0727653	Unspecified	A_14_P137449	0.480948	No	No
232071_at	C2orf3	chromosome 2 open reading frame 3	2	2p11.2-p11.1	75743041- 75743445	0.461765	0.0727653	Gained	A_14_P120170	0.480948	Yes	No
235078_at	NBEAL1	neurobeachin-like 1	2	2q33.2	203797591-203798009	0.461765	0.0727653	Unspecified	A_14_P137003	0.480948	No	No
233916_at	KIAA1486	NA	2	2q36.3	226226384-226226673	0.461765	0.0727653	Gained	A_14_P129996	0.480948	No	No
212043_at	TGOLN2	trans-golgi network protein 2	2	2p11.2	85398799- 85398995	0.461765	0.0727653	Unspecified	A_14_P137885	0.480948	Yes	No
208459_s_at	XPO7	exportin 7	8	8p21	21915568- 21917489	0.461765	0.0727653	Gained	A_14_P103089	0.480948	Yes	No
226349_at	C12orf45	chromosome 12 open reading frame 45	12	12q23.3	103909620-103909717	0.461765	0.0727653	Gained	A_14_P131698	0.480948	No	No
218454_at	FLJ22662	NA	12	12p13.1	14547895- 14551268	0.461765	0.0727653	Gained	A_14_P138112	0.480948	No	No
240535_at	NHN1	NA	16	16q24.2-q24.3	87182230- 87182681	0.461765	0.0727653	Unspecified	A_14_P112565	0.480948	Yes	No
221521_s_at	GINS2	GINS complex subunit 2 (Psf2 homolog)	16	16q24.1	84268795- 84269354	0.461765	0.0727653	Unspecified	A_14_P133045	0.480948	No	No
207238_s_at	PTPRC	protein tyrosine phosphatase, receptor type, C	1	1q31-q32	196991658-196992129	-0.461765	0.0737682	Unspecified	A_14_P136733	0.484568	No	No
1552337_s_at	HOXD4	homeobox D4	2	2q31.1	176725662-176725969	-0.461765	0.0737682	Gained	A_14_P134156	0.484568	No	No
1558305_at	TNRC15	trinucleotide repeat containing 15	2	2q37.1	233309062-233309463	-0.461765	0.0737682	Unspecified	A_14_P114521	0.484568	No	No
216188_at	MYCNOS	v-myc myelocytomatosis viral related oncogene, neuroblastoma derived (avian) opposite strand	2	2p24.1	15993953- 15994322	-0.461765	0.0737682	Unspecified	A_14_P202293	0.484568	No	No
1569680_at	ZNF704	zinc finger protein 704	8	8q21.13	81862884- 81863414	-0.461765	0.0737682	Gained	A_14_P126608	0.484568	No	No
1554473_at	SRGAP1	SLIT-ROBO Rho GTPase activating protein 1	12	12q14.2	62761381- 62761826	-0.461765	0.0737682	Unspecified	A_14_P133259	0.484568	No	No
238764_at	CSAD	cysteine sulfinic acid decarboxylase	12	12q13.11-q14.3	51855021- 51855370	-0.461765	0.0737682	Unspecified	A_14_P125240	0.484568	No	No
1558027_s_at	PRKAB2	protein kinase, AMP-activated, beta 2 non-catalytic subunit	1	1q21.1	145094172-145094662	0.458824	0.0747815	Unspecified	A_14_P134571	0.484568	Yes	No
1565407_at	LHX9	LIM homeobox 9	1	1q31-q32	196148274-196148312	0.458824	0.0747815	Gained	A_14_P120904	0.484568	No	No
208103_s_at	ANP32E	acidic (leucine-rich) nuclear phosphoprotein 32 family, member E	1	1q21.2	148459320-148459641	0.458824	0.0747815	Unspecified	A_14_P118277	0.484568	No	No
202606_s_at	TLK1	tousled-like kinase 1	2	2q31.1	171556979-171557379	0.458824	0.0747815	Unspecified	A_14_P112450	0.484568	No	No
226238_at	MCEE	methylmalonyl CoA epimerase	2	2p13.3	71190517- 71205129	0.458824	0.0747815	Deleted	A_14_P109201	0.484568	Yes	No
208212_s_at	ALK	anaplastic lymphoma kinase (Ki-1)	2	2p23	29269181- 29269329	0.458824	0.0747815	Gained	A_14_P114405	0.484568	Yes	No
241895_at	LOC440905	NA	2	2q21.1	130514432-130905408	0.458824	0.0747815	Unspecified	A_14_P100995	0.484568	Yes	No
203698_s_at	FRZB	frizzled-related protein	2	2qter	183407608-183407939	0.458824	0.0747815	Unspecified	A_14_P104328	0.484568	Yes	No
227597_at	MGC42174	NA	2	2q37.1	232909942-232910122	0.458824	0.0747815	Unspecified	A_14_P113620	0.484568	Yes	No
1559388_a_at	LYNX1	Ly6/neurotoxin 1	8	8q24.3	143854326-143854473	0.458824	0.0747815	Gained	A_14_P116274	0.484568	Yes	No
216361_s_at	MYST3	MYST histone acetyltransferase (monocytic leukemia) 3	8	8p11	41913970- 41914118	0.458824	0.0747815	Gained	A_14_P112919	0.484568	No	No
218151_x_at	GPR172A	G protein-coupled receptor 172A	8	8q24.3	145555296-145555717	0.458824	0.0747815	Gained	A_14_P100658	0.484568	Yes	No
210568_s_at	RECQL	RecQ protein-like (DNA helicase Q1-like)	12	12p12	21515629- 21515829	0.458824	0.0747815	Unspecified	A_14_P107546	0.484568	No	No
208149_x_at	DDX11	DEAD/H (Asp-Glu-Ala-Asp/His) box polypeptide 11 (CHL1-like helicase homolog, S. cerevisiae)	12	12p11	31148446- 31148956	0.458824	0.0747815	Gained	A_14_P114195	0.484568	Yes	No
200044_at	SFRS9	splicing factor, arginine/serine-rich 9	12	12q24.31	119384190-119384350	0.458824	0.0747815	Unspecified	A_14_P101543	0.484568	No	No
228958_at	ZNF23	zinc finger protein 23 (KOX 16)	16	16q22	70066226- 70066688	0.458824	0.0747815	Unspecified	A_14_P119926	0.484568	No	No
221867_at	N4BP1	NA	16	16q12.1	47130159- 47130662	0.458824	0.0747815	Deleted	A_14_P134205	0.484568	Yes	No
200708_at	GOT2	glutamic-oxaloacetic transaminase 2, mitochondrial (aspartate aminotransferase 2)	16	16q21	57298643- 57299142	0.458824	0.0747815	Deleted	A_14_P131658	0.484568	Yes	No
232590_at	HADHA	hydroxyacyl-Coenzyme A dehydrogenase/3-ketoacyl-Coenzyme A thiolase/enoyl-Coenzyme A hydratase (trifunctional protein), alpha subunit	2	2p23	26273476- 26273956	-0.458824	0.0758051	Unspecified	A_14_P108734	0.489279	Yes	No
213534_s_at	PASK	PAS domain containing serine/threonine kinase	2	2q37.3	241694441-241695589	-0.458824	0.0758051	Unspecified	A_14_P111314	0.489279	Yes	No
222572_at	PPM2C	protein phosphatase 2C, magnesium-dependent, catalytic subunit	8	8q22.1	95006884- 95007366	-0.458824	0.0758051	Gained	A_14_P131735	0.489279	No	No
236820_at	BLK	B lymphoid tyrosine kinase	8	8p23-p22	11400828- 11401201	-0.458824	0.0758051	Gained	A_14_P108515	0.489279	Yes	No
204932_at	TNFRSF11B	tumor necrosis factor receptor superfamily, member 11b (osteoprotegerin)	8	8q24	120005173-120005410	-0.458824	0.0758051	Gained	A_14_P138393	0.489279	No	No
225349_at	ZNF496	zinc finger protein 496	1	1q44	245527509-245527919	0.455882	0.076839	Unspecified	A_14_P110030	0.490578	Yes	No
219918_s_at	ASPM	asp (abnormal spindle)-like, microcephaly associated (Drosophila)	1	1q31	195322556-195324188	0.455882	0.076839	Gained	A_14_P121775	0.490578	Yes	No
243463_s_at	RIT1	Ras-like without CAAX 1	1	1q22	154134296-154134593	0.455882	0.076839	Unspecified	A_14_P128370	0.490578	Yes	No
230565_at	ATP6V1G3	ATPase, H+ transporting, lysosomal 13kDa, V1 subunit G3	1	1q31.3	196759123-196759319	0.455882	0.076839	Unspecified	A_14_P126903	0.490578	No	No
202175_at	CHPF	NA	2	2q35	220111931-220112469	0.455882	0.076839	Gained	A_14_P107114	0.490578	No	No
213440_at	RAB1A	RAB1A, member RAS oncogene family	2	2p14	65167639- 65167878	0.455882	0.076839	Unspecified	A_14_P111288	0.490578	No	No
221229_s_at	FLJ20628	NA	2	2p23.2	28926267- 28926614	0.455882	0.076839	Unspecified	A_14_P200057	0.490578	No	No
233079_at	MERTK	c-mer proto-oncogene tyrosine kinase	2	2q14.1	112447558-112448043	0.455882	0.076839	Unspecified	A_14_P108892	0.490578	Yes	No
233759_s_at	SMEK2	NA	2	2p16.1	55629089- 55629593	0.455882	0.076839	Unspecified	A_14_P128441	0.490578	Yes	No
215757_at	PRKDC	protein kinase, DNA-activated, catalytic polypeptide	8	8q11	48872118- 48872300	0.455882	0.076839	Gained	A_14_P106816	0.490578	No	No
235056_at	ETV6	ets variant gene 6 (TEL oncogene)	12	12p13	11937488- 11937861	0.455882	0.076839	Gained	A_14_P113857	0.490578	No	No
221509_at	DENR	density-regulated protein	12	12q24.31	121821309-121821528	0.455882	0.076839	Unspecified	A_14_P124565	0.490578	No	No
206376_at	SLC6A15	solute carrier family 6, member 15	12	12q21.3	83778784- 83779158	0.455882	0.076839	Deleted	A_14_P132016	0.490578	No	No
1565759_at	RPL13	ribosomal protein L13	16	16q24.3,17p11.2	88160404- 88160575	0.455882	0.076839	Deleted	A_14_P104913	0.490578	Yes	No
200872_at	S100A10	S100 calcium binding protein A10 (annexin II ligand, calpactin I, light polypeptide (p11))	1	1q21	150222143-150225351	-0.455882	0.0778835	Unspecified	A_14_P128097	0.491092	No	No
201008_s_at	TXNIP	thioredoxin interacting protein	1	1q21.1	144150116-144151279	-0.455882	0.0778835	Gained	A_14_P137169	0.491092	Yes	No
210370_s_at	LY9	lymphocyte antigen 9	1	1q21.3-q22	159064159-159064635	-0.455882	0.0778835	Unspecified	A_14_P101269	0.491092	No	No
235383_at	MYO7B	myosin VIIB	2	2q21.1	128110837-128111712	-0.455882	0.0778835	Gained	A_14_P118258	0.491092	No	No
215197_at	MGAT5	mannosyl (alpha-1,6-)-glycoprotein beta-1,6-N-acetyl-glucosaminyltransferase	2	2q21	134913169-134913696	-0.455882	0.0778835	Unspecified	A_14_P107154	0.491092	No	No
1561238_at	PXMP3	peroxisomal membrane protein 3, 35kDa (Zellweger syndrome)	8	8q21.1	78071468- 78072013	-0.455882	0.0778835	Gained	A_14_P200725	0.491092	No	No
230839_at	PRMT8	protein arginine methyltransferase 8	12	12p13.3	3572841- 3573379	-0.455882	0.0778835	Unspecified	A_14_P107958	0.491092	No	No
1561195_at	GPR137B	G protein-coupled receptor 137B	8	1q42-q43	8768426- 8768941	0.452941	0.0789384	Gained	A_14_P109076	0.491092	Yes	No
200648_s_at	GLUL	glutamate-ammonia ligase (glutamine synthetase)	1	1q31	180620073-180620468	0.452941	0.0789384	Gained	A_14_P201170	0.491092	No	No
213780_at	TCHH	trichohyalin	1	1q21.3	150345490-150345828	0.452941	0.0789384	Gained	A_14_P101186	0.491092	No	No
217885_at	IPO9	importin 9	1	1q32.1	200111944-200112431	0.452941	0.0789384	Unspecified	A_14_P129280	0.491092	No	No
239843_at	RIT1	Ras-like without CAAX 1	1	1q22	154135166-154135604	0.452941	0.0789384	Unspecified	A_14_P128370	0.491092	Yes	No
219026_s_at	RASAL2	RAS protein activator like 2	1	1q24	176709315-176709759	0.452941	0.0789384	Gained	A_14_P128242	0.491092	No	No
205284_at	KIAA0133	KIAA0133	1	1q42.13	227862045-227862306	0.452941	0.0789384	Unspecified	A_14_P202348	0.491092	No	No
1565738_at	SCTR	secretin receptor	2	2q14.1	119923536-119923913	0.452941	0.0789384	Unspecified	A_14_P118663	0.491092	No	No
203080_s_at	BAZ2B	bromodomain adjacent to zinc finger domain, 2B	2	2q23-q24	159883873-159884271	0.452941	0.0789384	Deleted	A_14_P131329	0.491092	No	No
221767_x_at	HDLBP	high density lipoprotein binding protein (vigilin)	2	2q37	241817316-241817606	0.452941	0.0789384	Gained	A_14_P126875	0.491092	Yes	No
204882_at	ARHGAP25	Rho GTPase activating protein 25	2	2p14	68907012- 68907380	0.452941	0.0789384	Unspecified	A_14_P102774	0.491092	No	No
236786_at	C8ORFK32	NA	8	8q24.23	139213775-139214227	0.452941	0.0789384	Gained	A_14_P102181	0.491092	No	No
241324_at	ST18	suppression of tumorigenicity 18 (breast carcinoma) (zinc finger protein)	8	8q11.23	53303670- 53304078	0.452941	0.0789384	Gained	A_14_P125268	0.491092	No	No
242732_at	MTSS1	metastasis suppressor 1	8	8p22	125761297-125761858	0.452941	0.0789384	Unspecified	A_14_P139615	0.491092	No	No
203410_at	AP3M2	adaptor-related protein complex 3, mu 2 subunit	8	8p11.2	42147299- 42147791	0.452941	0.0789384	Gained	A_14_P116435	0.491092	No	No
1556051_a_at	BICD1	bicaudal D homolog 1 (Drosophila)	12	12p11.2-p11.1	32421738- 32422053	0.452941	0.0789384	Unspecified	A_14_P120413	0.491092	Yes	No
226154_at	DNM1L	dynamin 1-like	12	12p11.21	32789249- 32789707	0.452941	0.0789384	Gained	A_14_P103629	0.491092	No	No
218936_s_at	CCDC59	coiled-coil domain containing 59	12	12q21.31	81270796- 81271123	0.452941	0.0789384	Unspecified	A_14_P201585	0.491092	Yes	No
222594_s_at	SPATS2	spermatogenesis associated, serine-rich 2	12	12q13.12	48205992- 48206352	0.452941	0.0789384	Gained	A_14_P104945	0.491092	No	No
203743_s_at	TDG	thymine-DNA glycosylase	12	12q24.1	102906178-102906687	0.452941	0.0789384	Unspecified	A_14_P138419	0.491092	No	No
1569999_at	CCDC102A	coiled-coil domain containing 102A	16	16q13	56034890- 56035077	0.452941	0.0789384	Deleted	A_14_P109083	0.491092	No	No
239044_at	ITFG1	integrin alpha FG-GAP repeat containing 1	16	16q12.1	46041276- 46041558	0.452941	0.0789384	Deleted	A_14_P201917	0.491092	Yes	No
219751_at	SETD6	SET domain containing 6	16	16q21	57110520- 57110969	0.452941	0.0789384	Deleted	A_14_P132269	0.491092	No	No
213934_s_at	ZNF23	zinc finger protein 23 (KOX 16)	16	16q22	70039147- 70039559	0.452941	0.0789384	Deleted	A_14_P132904	0.491092	No	No
205458_at	MC1R	melanocortin 1 receptor (alpha melanocyte stimulating hormone receptor)	16	16q24.3	88514321- 88514744	0.452941	0.0789384	Deleted	A_14_P121369	0.491092	Yes	No
224616_at	DYNC1LI2	dynein, cytoplasmic 1, light intermediate chain 2	16	16q22.1	65312354- 65312621	0.452941	0.0789384	Deleted	A_14_P120865	0.491092	No	No
237625_s_at	IGKC	immunoglobulin kappa constant	2	2p12	88941042- 88941436	-0.451803	0.0789438	Gained	A_14_P135315	0.491092	Yes	No
1554306_at	ITPKB	inositol 1,4,5-trisphosphate 3-kinase B	1	1q42.13	224961849-224962113	-0.452941	0.0800039	Gained	A_14_P116758	0.495074	No	No
216945_x_at	PASK	PAS domain containing serine/threonine kinase	2	2q37.3	241694305-241694748	-0.452941	0.0800039	Unspecified	A_14_P111314	0.495074	Yes	No
1570274_at	UNQ9391	NA	8	8p23.1	10426246- 10449058	-0.452941	0.0800039	Deleted	A_14_P139202	0.495074	Yes	No
223475_at	CRISPLD1	cysteine-rich secretory protein LCCL domain containing 1	8	8q21.11	76107563- 76107878	-0.452941	0.0800039	Gained	A_14_P113523	0.495074	No	No
208232_x_at	NRG1	neuregulin 1	8	8p21-p12	31616832- 31617245	-0.452941	0.0800039	Unspecified	A_14_P200739	0.495074	No	No
205448_s_at	MAP3K12	mitogen-activated protein kinase kinase kinase 12	12	12q13	52160753- 52161129	-0.452941	0.0800039	Unspecified	A_14_P131813	0.495074	No	No
213847_at	PRPH	peripherin	12	12q12-q13	47978336- 47978698	-0.452941	0.0800039	Unspecified	A_14_P119308	0.495074	No	No
223265_at	SH3BP5L	SH3-binding domain protein 5-like	1	1q44	247071373-247071818	0.45	0.08108	Unspecified	A_14_P105106	0.49615	Yes	No
225370_at	PYGO2	pygopus homolog 2 (Drosophila)	1	1q21.3	153196149-153196701	0.45	0.08108	Unspecified	A_14_P135389	0.49615	No	No
226059_at	TOMM40L	translocase of outer mitochondrial membrane 40 homolog-like (yeast)	1	1q23.3	159466488-159466988	0.45	0.08108	Unspecified	A_14_P200045	0.49615	No	No
1556911_at	ALMS1	Alstrom syndrome 1	2	2p13	73539546- 73540071	0.45	0.08108	Unspecified	A_14_P107301	0.49615	No	No
1564381_s_at	CEBPZ	CCAAT/enhancer binding protein zeta	2	2p22.2	37283666- 37284108	0.45	0.08108	Unspecified	A_14_P118748	0.49615	No	No
223756_at	FLJ10081	NA	2	2p12-p11.2	96629162- 96629630	0.45	0.08108	Gained	A_14_P100152	0.49615	No	No
231575_at	EGR4	early growth response 4	2	2p13	73371751- 73372187	0.45	0.08108	Gained	A_14_P138432	0.49615	No	No
239875_at	NAB1	NGFI-A binding protein 1 (EGR1 binding protein 1)	2	2q32.3-q33	191222660-191222953	0.45	0.08108	Unspecified	A_14_P135444	0.49615	No	No
220195_at	MBD5	methyl-CpG binding domain protein 5	2	2q23.1	148944593-148945102	0.45	0.08108	Gained	A_14_P131743	0.49615	Yes	No
231818_x_at	SLC20A2	solute carrier family 20 (phosphate transporter), member 2	8	8p12-q21	42508204- 42508332	0.45	0.08108	Gained	A_14_P112933	0.49615	No	No
216831_s_at	RUNX1T1	runt-related transcription factor 1; translocated to, 1 (cyclin D-related)	8	8q22	93061181- 93061337	0.45	0.08108	Gained	A_14_P108424	0.49615	No	No
219779_at	ZFHX4	zinc finger homeodomain 4	8	8q21.11	77938824- 77939381	0.45	0.08108	Gained	A_14_P103992	0.49615	No	No
225963_at	KLHDC5	kelch domain containing 5	12	12p11.22	27842043- 27842338	0.45	0.08108	Gained	A_14_P130584	0.49615	No	No
211972_x_at	RPLP0	ribosomal protein, large, P0	2	12q24.2	38562840- 38563310	0.45	0.08108	Gained	A_14_P136061	0.49615	No	No
1562623_at	LOC146513	NA	16	16q24.1	84884166- 84884485	0.45	0.08108	Deleted	A_14_P108017	0.49615	Yes	No
206950_at	SCN9A	sodium channel, voltage-gated, type IX, alpha	2	2q24	166763181-166763430	0.44886	0.0811595	Unspecified	A_14_P126876	0.496268	No	No
203411_s_at	LMNA	lamin A/C	1	1q21.2-q21.3	154372706-154372852	-0.45	0.0821669	Unspecified	A_14_P114205	0.496981	No	No
209396_s_at	CHI3L1	chitinase 3-like 1 (cartilage glycoprotein-39)	1	1q32.1	201414763-201415233	-0.45	0.0821669	Gained	A_14_P138133	0.496981	No	No
209676_at	TFPI	tissue factor pathway inhibitor (lipoprotein-associated coagulation inhibitor)	2	2q32	188039594-188039914	-0.45	0.0821669	Unspecified	A_14_P121027	0.496981	Yes	No
1554012_at	RSPO2	R-spondin 2 homolog (Xenopus laevis)	8	8q23.1	108981043-108981317	-0.45	0.0821669	Gained	A_14_P122978	0.496981	No	No
228413_s_at	SFRP1	secreted frizzled-related protein 1	8	8p12-p11.1	41285360- 41285741	-0.45	0.0821669	Gained	A_14_P117423	0.496981	Yes	No
239444_at	SPFH2	SPFH domain family, member 2	8	8p11.2	37723283- 37723634	-0.45	0.0821669	Gained	A_14_P106349	0.496981	No	No
1558186_s_at	CLLU1	chronic lymphocytic leukemia up-regulated 1	12	12q22	91401260- 91401580	-0.45	0.0821669	Gained	A_14_P124056	0.496981	No	No
225245_x_at	H2AFJ	H2A histone family, member J	12	12p12	14818666- 14819186	-0.45	0.0821669	Gained	A_14_P138378	0.496981	No	No
1557484_at	OR5AY1	olfactory receptor, family 5, subfamily AY, member 1	1	1q44	245976413-245976891	-0.447388	0.082284	Unspecified	A_14_P137657	0.496981	Yes	No
1554827_a_at	ADCY7	adenylate cyclase 7	16	16q12-q13	48898460- 48900204	0.447388	0.082284	Deleted	A_14_P116595	0.496981	No	No
1553157_at	LHX4	LIM homeobox 4	1	1q25.2	178510146-178510710	0.447059	0.0832644	Gained	A_14_P116523	0.496981	Yes	No
224692_at	PPP1R15B	protein phosphatase 1, regulatory (inhibitor) subunit 15B	1	1q32.1	202639242-202639703	0.447059	0.0832644	Gained	A_14_P126454	0.496981	No	No
228741_s_at	HCN3	hyperpolarization activated cyclic nucleotide-gated potassium channel 3	1	1q22	153525734-153526159	0.447059	0.0832644	Gained	A_14_P114022	0.496981	Yes	No
207520_at	TROVE2	TROVE domain family, member 2	1	1q31	191322070-191322522	0.447059	0.0832644	Unspecified	A_14_P129953	0.496981	No	No
233750_s_at	C1orf25	chromosome 1 open reading frame 25	1	1q25.2	183360716-183373550	0.447059	0.0832644	Unspecified	A_14_P127856	0.496981	No	No
238134_at	PLEKHA6	pleckstrin homology domain containing, family A member 6	1	1q32.1	202506031-202506415	0.447059	0.0832644	Unspecified	A_14_P132951	0.496981	No	No
218361_at	GOLPH3L	golgi phosphoprotein 3-like	1	1q21.2	148885360-148885898	0.447059	0.0832644	Gained	A_14_P119113	0.496981	No	No
242458_at	RALGPS2	Ral GEF with PH domain and SH3 binding motif 2	1	1q25.2	177153002-177153446	0.447059	0.0832644	Unspecified	A_14_P101158	0.496981	No	No
212407_at	KIAA0859	KIAA0859	1	1q24-q25.3	170033025-170033420	0.447059	0.0832644	Unspecified	A_14_P111690	0.496981	No	No
222281_s_at	C1orf186	chromosome 1 open reading frame 186	1	1q32.1	204446093-204446323	0.447059	0.0832644	Unspecified	A_14_P116938	0.496981	No	No
231439_at	FAM84A	family with sequence similarity 84, member A	2	2p24.3	14697214- 14697552	0.447059	0.0832644	Gained	A_14_P138623	0.496981	No	No
212007_at	UBXD2	UBX domain containing 2	2	2q21.3	136229555-136229732	0.447059	0.0832644	Unspecified	A_14_P119643	0.496981	No	No
232371_at	MARCH7	membrane-associated ring finger (C3HC4) 7	2	2q24.2	160299092-160299463	0.447059	0.0832644	Unspecified	A_14_P121473	0.496981	No	No
222529_at	SLC25A37	solute carrier family 25, member 37	8	8p21.2	23479782- 23479935	0.447059	0.0832644	Gained	A_14_P101957	0.496981	No	No
226585_at	NEIL2	nei like 2 (E. coli)	8	8p23.1	11681695- 11681865	0.447059	0.0832644	Gained	A_14_P120369	0.496981	Yes	No
37872_at	JRK	jerky homolog (mouse)	8	8q24.3	143737156-143737361	0.447059	0.0832644	Gained	A_14_P132996	0.496981	No	No
203123_s_at	SLC11A2	solute carrier family 11 (proton-coupled divalent metal ion transporters), member 2	12	12q13	49666664- 49667130	0.447059	0.0832644	Unspecified	A_14_P105670	0.496981	No	No
213878_at	IAPP	islet amyloid polypeptide	12	12p12.3-p12.1	21514922- 21515403	0.447059	0.0832644	Unspecified	A_14_P107546	0.496981	No	No
215834_x_at	SCARB1	scavenger receptor class B, member 1	12	12q24.31	123833115-123833375	0.447059	0.0832644	Unspecified	A_14_P109464	0.496981	No	No
216161_at	SBNO1	sno, strawberry notch homolog 1 (Drosophila)	12	12q24.31	122375098-122375274	0.447059	0.0832644	Unspecified	A_14_P115804	0.496981	No	No
230364_at	CHPT1	choline phosphotransferase 1	12	12q	100644519-100644832	0.447059	0.0832644	Unspecified	A_14_P101955	0.496981	No	No
202397_at	NUTF2	nuclear transport factor 2	16	16q22.1	66462202- 66462566	0.447059	0.0832644	Unspecified	A_14_P113648	0.496981	No	No
218505_at	WDR59	WD repeat domain 59	16	16q23.1	73465111- 73465580	0.447059	0.0832644	Deleted	A_14_P125229	0.496981	No	No
1564753_at	LASS6	LAG1 longevity assurance homolog 6 (S. cerevisiae)	2	2q24.3	169069574-169069949	-0.445916	0.0834196	Unspecified	A_14_P123498	0.497548	No	No
206910_x_at	CFHR2	complement factor H-related 2	1	1q31-q32.1	195193644-195194867	-0.447059	0.0843728	Unspecified	A_14_P108283	0.501059	Yes	No
1566888_at	THADA	thyroid adenoma associated	2	2p21	43658971- 43659360	-0.447059	0.0843728	Gained	A_14_P111248	0.501059	No	No
236724_at	LOC653275	NA	2	2q21.1	131002187-131066671	-0.447059	0.0843728	Unspecified	A_14_P103579	0.501059	Yes	No
230379_x_at	PRKD3	protein kinase D3	2	2p21	37329345- 37329557	-0.447059	0.0843728	Unspecified	A_14_P132881	0.501059	No	No
208454_s_at	PGCP	NA	8	8q22.2	98147411- 98224587	-0.447059	0.0843728	Gained	A_14_P105873	0.501059	No	No
210227_at	DLGAP2	discs, large (Drosophila) homolog-associated protein 2	8	8p23	1643468- 1643879	-0.447059	0.0843728	Gained	A_14_P122441	0.501059	Yes	No
1552618_at	STX6	syntaxin 6	1	1q25.3	179211831-179212314	0.444118	0.085492	Unspecified	A_14_P123433	0.501567	No	No
207635_s_at	KCNH1	potassium voltage-gated channel, subfamily H (eag-related), member 1	1	1q32-q41	208923280-208923729	0.444118	0.085492	Unspecified	A_14_P131922	0.501567	No	No
202919_at	PREI3	preimplantation protein 3	2	2q33.1	198125021-198125511	0.444118	0.085492	Unspecified	A_14_P124877	0.501567	No	No
214006_s_at	GGCX	gamma-glutamyl carboxylase	2	2p12	85639555- 85641602	0.444118	0.085492	Gained	A_14_P105251	0.501567	No	No
218452_at	SMARCAL1	SWI/SNF related, matrix associated, actin dependent regulator of chromatin, subfamily a-like 1	2	2q34-q35	217050076-217055938	0.444118	0.085492	Unspecified	A_14_P134858	0.501567	No	No
37586_at	ZNF142	zinc finger protein 142	2	2q34-q35	219210922-219211457	0.444118	0.085492	Unspecified	A_14_P100647	0.501567	No	No
203560_at	GGH	gamma-glutamyl hydrolase (conjugase, folylpolygammaglutamyl hydrolase)	8	8q12.3	64090225- 64090568	0.444118	0.085492	Unspecified	A_14_P135113	0.501567	No	No
212248_at	MTDH	metadherin	8	8q22.1	98811182- 98811553	0.444118	0.085492	Gained	A_14_P124205	0.501567	Yes	No
219340_s_at	CLN8	ceroid-lipofuscinosis, neuronal 8 (epilepsy, progressive with mental retardation)	8	8p23	1717932- 1718171	0.444118	0.085492	Gained	A_14_P125355	0.501567	Yes	No
225636_at	STAT2	signal transducer and activator of transcription 2, 113kDa	12	12q13.2	55021688- 55022081	0.444118	0.085492	Gained	A_14_P129816	0.501567	Yes	No
226619_at	SENP1	SUMO1/sentrin specific peptidase 1	12	12q13.1	46723341- 46723621	0.444118	0.085492	Gained	A_14_P102425	0.501567	Yes	No
236824_at	TMEM132B	transmembrane protein 132B	12	12q24.32	124709082-124709415	0.444118	0.085492	Gained	A_14_P138029	0.501567	No	No
216099_at	HTR7P	5-hydroxytryptamine (serotonin) receptor 7 pseudogene	12	12p13.2	13046473- 13046929	0.444118	0.085492	Gained	A_14_P139722	0.501567	No	No
1553465_a_at	CES7	carboxylesterase 7	16	16q12.2	54437729- 54438096	0.444118	0.085492	Deleted	A_14_P201888	0.501567	Yes	No
232442_at	BCAR1	breast cancer anti-estrogen resistance 1	16	16q22-q23	73837606- 73837927	0.444118	0.085492	Deleted	A_14_P137165	0.501567	Yes	No
221495_s_at	TCF25	transcription factor 25 (basic helix-loop-helix)	16	16q24.3	88504987- 88505251	0.444118	0.085492	Unspecified	A_14_P100166	0.501567	Yes	No
222234_s_at	DBNDD1	dysbindin (dystrobrevin binding protein 1) domain containing 1	16	16q24.3	88598812- 88599380	0.444118	0.085492	Deleted	A_14_P125744	0.501567	Yes	No
1556155_at	ARL8A	ADP-ribosylation factor-like 8A	1	1q32.1	200368805-200369177	-0.444118	0.0866221	Unspecified	A_14_P127784	0.503784	No	No
205852_at	CDK5R2	cyclin-dependent kinase 5, regulatory subunit 2 (p39)	2	2q35	219534717-219534917	-0.444118	0.0866221	Deleted	A_14_P108056	0.503784	No	No
229019_at	ZNF533	zinc finger protein 533	2	2q31.2-q31.3	180015203-180015352	-0.444118	0.0866221	Gained	A_14_P125451	0.503784	No	No
221443_x_at	PRLH	prolactin releasing hormone	2	2q37.3	238140394-238140557	-0.444118	0.0866221	Deleted	A_14_P136314	0.503784	No	No
229108_at	NIBP	NA	8	8q24.3	141174310-141174683	-0.444118	0.0866221	Gained	A_14_P127191	0.503784	No	No
237021_at	LOC144486	NA	12	12q22	93378343- 93378690	-0.444118	0.0866221	Deleted	A_14_P105646	0.503784	No	No
202846_s_at	PIGC	phosphatidylinositol glycan anchor biosynthesis, class C	1	1q23-q25	170677365-170677787	0.441176	0.0877632	Unspecified	A_14_P125792	0.503784	No	No
214764_at	KIAA0507	KIAA0507	1	1q41	216577712-216577825	0.441176	0.0877632	Deleted	A_14_P117884	0.503784	No	No
238250_at	DYRK3	dual-specificity tyrosine-(Y)-phosphorylation regulated kinase 3	1	1q32.1	204874200-204874502	0.441176	0.0877632	Gained	A_14_P109525	0.503784	No	No
212799_at	STX6	syntaxin 6	1	1q25.3	179208902-179209357	0.441176	0.0877632	Unspecified	A_14_P123433	0.503784	No	No
223311_s_at	MTA3	metastasis associated 1 family, member 3	2	2p21	42788546- 42789664	0.441176	0.0877632	Gained	A_14_P101784	0.503784	No	No
210821_x_at	CENPA	centromere protein A	2	2p24-p21	26869515- 26869699	0.441176	0.0877632	Unspecified	A_14_P133818	0.503784	No	No
209429_x_at	EIF2B4	eukaryotic translation initiation factor 2B, subunit 4 delta, 67kDa	2	2p23.3	27440730- 27441271	0.441176	0.0877632	Gained	A_14_P123794	0.503784	No	No
203799_at	CD302	CD302 molecule	2	2q24.2	160333641-160334086	0.441176	0.0877632	Deleted	A_14_P130282	0.503784	No	No
1559452_a_at	ST3GAL1	ST3 beta-galactoside alpha-2,3-sialyltransferase 1	8	8q24.22	134643922-134644202	0.441176	0.0877632	Gained	A_14_P107210	0.503784	No	No
237568_at	SLC25A37	solute carrier family 25, member 37	8	8p21.2	23451114- 23451453	0.441176	0.0877632	Unspecified	A_14_P104629	0.503784	No	No
239931_at	MYC	v-myc myelocytomatosis viral oncogene homolog (avian)	8	8q24.12-q24.13	128818399-128818769	0.441176	0.0877632	Gained	A_14_P128991	0.503784	Yes	No
236955_at	MRPS28	mitochondrial ribosomal protein S28	8	8q21.1-q21.2	81025106- 81025601	0.441176	0.0877632	Gained	A_14_P115759	0.503784	No	No
219592_at	MCPH1	microcephaly, primary autosomal recessive 1	8	8p23.1	6466383- 6488180	0.441176	0.0877632	Gained	A_14_P114776	0.503784	Yes	No
240626_at	XKR6	XK, Kell blood group complex subunit-related family, member 6	8	8p23.1	11018362- 11018670	0.441176	0.0877632	Unspecified	A_14_P135929	0.503784	Yes	No
202662_s_at	ITPR2	inositol 1,4,5-triphosphate receptor, type 2	12	12p11	26381777- 26382194	0.441176	0.0877632	Unspecified	A_14_P131249	0.503784	No	No
228298_at	FAM113B	family with sequence similarity 113, member B	12	12q13.11	45916170- 45916679	0.441176	0.0877632	Unspecified	A_14_P101361	0.503784	Yes	No
228925_at	TMEM116	transmembrane protein 116	12	12q24.13	110824090-110824332	0.441176	0.0877632	Gained	A_14_P113146	0.503784	No	No
212959_s_at	GNPTAB	N-acetylglucosamine-1-phosphate transferase, alpha and beta subunits	12	12q23.2	100663446-100663939	0.441176	0.0877632	Unspecified	A_14_P118591	0.503784	No	No
221918_at	PCTK2	PCTAIRE protein kinase 2	12	12q23.1	95196558- 95197019	0.441176	0.0877632	Unspecified	A_14_P102262	0.503784	No	No
208222_at	ACVR1B	activin A receptor, type IB	12	12q13	50672038- 50672312	0.441176	0.0877632	Gained	A_14_P102652	0.503784	No	No
207760_s_at	NCOR2	nuclear receptor co-repressor 2	12	12q24	123374937-123375471	0.441176	0.0877632	Unspecified	A_14_P102650	0.503784	Yes	No
201266_at	TXNRD1	thioredoxin reductase 1	12	12q23-q24.1	103267624-103268096	0.441176	0.0877632	Unspecified	A_14_P132701	0.503784	No	No
226410_at	LOC348180	NA	16	16q24.3	87309089- 87309264	0.441176	0.0877632	Deleted	A_14_P123517	0.503784	Yes	No
208354_s_at	SLC12A3	solute carrier family 12 (sodium/chloride transporters), member 3	16	16q13	55493786- 55504811	0.441176	0.0877632	Deleted	A_14_P111737	0.503784	No	No
205494_at	LOC55565	NA	16	16q22.3	70451116- 70451639	0.441176	0.0877632	Deleted	A_14_P135549	0.503784	No	No
217305_s_at	SAC	NA	1	1q24	166046585-166046776	0.44003	0.0880749	Unspecified	A_14_P101731	0.505222	No	No
204235_s_at	GULP1	GULP, engulfment adaptor PTB domain containing 1	2	2q32.3-q33	189167465-189167974	-0.441176	0.0889154	Gained	A_14_P126728	0.508628	Yes	No
222760_at	ZNF703	zinc finger protein 703	8	8p12	37676365- 37676665	-0.441176	0.0889154	Unspecified	A_14_P115952	0.508628	No	No
226432_at	ETNK1	ethanolamine kinase 1	12	12p12.1	22733016- 22733549	-0.441176	0.0889154	Deleted	A_14_P133884	0.508628	No	No
217999_s_at	PHLDA1	pleckstrin homology-like domain, family A, member 1	12	12q15	74707006- 74707273	-0.441176	0.0889154	Unspecified	A_14_P109234	0.508628	No	No
1556988_s_at	CHD1L	chromodomain helicase DNA binding protein 1-like	1	1q12	145233785-145234002	0.438235	0.0900786	Unspecified	A_14_P133288	0.50893	Yes	No
206079_at	CHML	choroideremia-like (Rab escort protein 2)	1	1q42-qter	239863583-239864111	0.438235	0.0900786	Gained	A_14_P100448	0.50893	No	No
209825_s_at	UCK2	uridine-cytidine kinase 2	1	1q23	164143544-164143757	0.438235	0.0900786	Gained	A_14_P100997	0.50893	No	No
205689_at	PCNXL2	pecanex-like 2 (Drosophila)	1	1q42.2	231186557-231187085	0.438235	0.0900786	Deleted	A_14_P132905	0.50893	Yes	No
225380_at	LOC91461	NA	2	2p21	42138687- 42138970	0.438235	0.0900786	Unspecified	A_14_P115896	0.50893	No	No
225572_at	FAM119A	family with sequence similarity 119, member A	2	2q33.3	208175835-208176133	0.438235	0.0900786	Unspecified	A_14_P127058	0.50893	No	No
218710_at	TTC27	tetratricopeptide repeat domain 27	2	2p22.3	32899385- 32899555	0.438235	0.0900786	Gained	A_14_P100276	0.50893	Yes	No
202863_at	SP100	SP100 nuclear antigen	2	2q37.1	231043075-231043322	0.438235	0.0900786	Unspecified	A_14_P111202	0.50893	No	No
1563927_a_at	LOC401463	NA	8	8q12.3	65649558- 65649961	0.438235	0.0900786	Gained	A_14_P130061	0.50893	No	No
233003_at	DDEF1	development and differentiation enhancing factor 1	8	8q24.1-q24.2	131190503-131190786	0.438235	0.0900786	Gained	A_14_P123383	0.50893	No	No
222929_at	RAI16	retinoic acid induced 16	8	8p21.3	22009910- 22010469	0.438235	0.0900786	Unspecified	A_14_P135874	0.50893	Yes	No
200599_s_at	HSP90B1	heat shock protein 90kDa beta (Grp94), member 1	12	12q24.2-q24.3	102864692-102865732	0.438235	0.0900786	Deleted	A_14_P120291	0.50893	No	No
200953_s_at	CCND2	cyclin D2	12	12p13	4284181- 4284665	0.438235	0.0900786	Gained	A_14_P115005	0.50893	No	No
210206_s_at	DDX11	DEAD/H (Asp-Glu-Ala-Asp/His) box polypeptide 11 (CHL1-like helicase homolog, S. cerevisiae)	12	12p11	31147776- 31147904	0.438235	0.0900786	Gained	A_14_P114195	0.50893	Yes	No
242052_at	BICD1	bicaudal D homolog 1 (Drosophila)	12	12p11.2-p11.1	32395037- 32395353	0.438235	0.0900786	Unspecified	A_14_P120413	0.50893	Yes	No
220827_at	CACNA1C	calcium channel, voltage-dependent, L type, alpha 1C subunit	12	12p13.3	2537772- 2538249	0.438235	0.0900786	Gained	A_14_P115214	0.50893	No	No
207966_s_at	GLG1	golgi apparatus protein 1	16	16q22-q23	73044257- 73044559	0.438235	0.0900786	Deleted	A_14_P125862	0.50893	Yes	No
219586_at	WDR59	WD repeat domain 59	16	16q23.1	73500193- 73501057	0.438235	0.0900786	Deleted	A_14_P122309	0.50893	No	No
205789_at	CD1D	CD1d molecule	1	1q22-q23	156420703-156421164	-0.437086	0.0904709	Gained	A_14_P103137	0.510796	No	No
1569294_at	RNF187	ring finger protein 187	1	1q42.13	226740861-226741060	-0.438235	0.091253	Unspecified	A_14_P107356	0.513455	Yes	No
1562477_at	EBF2	early B-cell factor 2	8	8p21.2	25945052- 25945483	-0.438235	0.091253	Gained	A_14_P106079	0.513455	No	No
231237_x_at	E2F5	E2F transcription factor 5, p130-binding	8	8q21.2	86277069- 86277439	-0.438235	0.091253	Gained	A_14_P125351	0.513455	No	No
223342_at	RRM2B	ribonucleotide reductase M2 B (TP53 inducible)	8	8q23.1	103286118-103286301	-0.438235	0.091253	Gained	A_14_P134739	0.513455	No	No
214580_x_at	KRT5	keratin 5 (epidermolysis bullosa simplex, Dowling-Meara/Kobner/Weber-Cockayne types)	12	12q12-q13	51167394- 51167613	-0.438235	0.091253	Deleted	A_14_P119778	0.513455	Yes	No
212766_s_at	ISG20L2	interferon stimulated exonuclease gene 20kDa-like 2	1	1q23.1	154958352-154958677	0.435294	0.0924386	Unspecified	A_14_P120697	0.514163	No	No
225719_s_at	MRPL55	mitochondrial ribosomal protein L55	1	1q42.13	226361094-226362194	0.435294	0.0924386	Gained	A_14_P130561	0.514163	Yes	No
1563673_a_at	ALS2CR11	amyotrophic lateral sclerosis 2 (juvenile) chromosome region, candidate 11	2	2q33.1	202064307-202064566	0.435294	0.0924386	Gained	A_14_P124983	0.514163	Yes	No
222555_s_at	MRPL44	mitochondrial ribosomal protein L44	2	2q36.1	224536716-224540078	0.435294	0.0924386	Unspecified	A_14_P119608	0.514163	No	No
223312_at	C2orf7	chromosome 2 open reading frame 7	2	2p13.2	73308732- 73309211	0.435294	0.0924386	Unspecified	A_14_P109385	0.514163	No	No
202546_at	VAMP8	vesicle-associated membrane protein 8 (endobrevin)	2	2p12-p11.2	85662210- 85662354	0.435294	0.0924386	Unspecified	A_14_P129859	0.514163	No	No
225791_at	UBE2F	ubiquitin-conjugating enzyme E2F (putative)	2	2q37.3	238615477-238615871	0.435294	0.0924386	Unspecified	A_14_P111866	0.514163	Yes	No
227573_s_at	OBSL1	obscurin-like 1	2	2q35	220129047-220129247	0.435294	0.0924386	Unspecified	A_14_P119040	0.514163	No	No
209566_at	INSIG2	insulin induced gene 2	2	2q14.1	118583479-118583876	0.435294	0.0924386	Unspecified	A_14_P201254	0.514163	No	No
213168_at	SP3	Sp3 transcription factor	2	2q31	174481553-174481731	0.435294	0.0924386	Unspecified	A_14_P112314	0.514163	No	No
201513_at	TSN	translin	2	2q21.1	122241409-122241848	0.435294	0.0924386	Deleted	A_14_P201096	0.514163	No	No
203495_at	LRRC14	leucine rich repeat containing 14	8	8q24.3	145720819-145721313	0.435294	0.0924386	Gained	A_14_P138916	0.514163	Yes	No
215139_at	ARHGEF10	Rho guanine nucleotide exchange factor (GEF) 10	8	8p23	1806155- 1806415	0.435294	0.0924386	Unspecified	A_14_P108781	0.514163	Yes	No
204854_at	LEPREL2	leprecan-like 2	12	12q13	6818719- 6819155	0.435294	0.0924386	Unspecified	A_14_P107344	0.514163	No	No
229679_at	FLJ40142	NA	12	12q24.11	108950525-108950778	0.435294	0.0924386	Deleted	A_14_P201773	0.514163	No	No
232543_x_at	ARHGAP9	Rho GTPase activating protein 9	12	12q14	56152378- 56152741	0.435294	0.0924386	Gained	A_14_P120578	0.514163	Yes	No
227586_at	CHST6	carbohydrate (N-acetylglucosamine 6-O) sulfotransferase 6	16	16q22	74034677- 74034982	0.435294	0.0924386	Unspecified	A_14_P108571	0.514163	Yes	No
242828_at	FIGN	fidgetin	2	2q24.3	164170677-164171221	-0.435294	0.0936354	Unspecified	A_14_P116656	0.518026	No	No
203501_at	PGCP	NA	8	8q22.2	98224599- 98224844	-0.435294	0.0936354	Gained	A_14_P105873	0.518026	No	No
233723_at	C8orf13	chromosome 8 open reading frame 13	8	8p23-p22	11367455- 11367884	-0.435294	0.0936354	Gained	A_14_P102100	0.518026	Yes	No
201962_s_at	RNF41	ring finger protein 41	12	12q13.2	54884697- 54885112	-0.435294	0.0936354	Unspecified	A_14_P107235	0.518026	Yes	No
207687_at	INHBC	inhibin, beta C	12	12q13.1	56130593- 56130826	-0.435294	0.0936354	Unspecified	A_14_P129792	0.518026	Yes	No
210004_at	OLR1	oxidised low density lipoprotein (lectin-like) receptor 1	12	12p13.2-p12.3	10202865- 10203036	-0.435294	0.0936354	Gained	A_14_P115116	0.518026	No	No
238481_at	MGP	matrix Gla protein	12	12p13.1-p12.3	14927073- 14927506	-0.435294	0.0936354	Unspecified	A_14_P101238	0.518026	No	No
212070_at	GPR56	G protein-coupled receptor 56	16	16q12.2-q21	56255960- 56256331	-0.435294	0.0936354	Unspecified	A_14_P116833	0.518026	Yes	No
202891_at	NIT1	nitrilase 1	1	1q21-q22	159356930-159357358	0.432353	0.0948436	Gained	A_14_P119804	0.519139	No	No
231932_at	TRAF3IP3	TRAF3 interacting protein 3	1	1q32.3-q41	208019198-208019733	0.432353	0.0948436	Deleted	A_14_P130537	0.519139	No	No
217617_at	PBX1	pre-B-cell leukemia transcription factor 1	1	1q23	162886373-162886674	0.432353	0.0948436	Gained	A_14_P108826	0.519139	No	No
202813_at	TARBP1	Tar (HIV-1) RNA binding protein 1	1	1q42.3	232593924-232594115	0.432353	0.0948436	Unspecified	A_14_P108250	0.519139	No	No
221505_at	ANP32E	acidic (leucine-rich) nuclear phosphoprotein 32 family, member E	1	1q21.2	148457546-148457870	0.432353	0.0948436	Unspecified	A_14_P118277	0.519139	No	No
208563_x_at	POU3F3	POU domain, class 3, transcription factor 3	2	2q12.1	104839368-104839856	0.432353	0.0948436	Unspecified	A_14_P117314	0.519139	No	No
237107_at	PRKRA	protein kinase, interferon-inducible double stranded RNA dependent activator	2	2q31.2	179017030-179017393	0.432353	0.0948436	Gained	A_14_P130077	0.519139	No	No
227837_at	FLJ20309	NA	2	2q33.3	206659230-206659491	0.432353	0.0948436	Unspecified	A_14_P111687	0.519139	No	No
1557586_s_at	ATP6V1H	ATPase, H+ transporting, lysosomal 50/57kDa, V1 subunit H	8	8p22-q22.3	54828226- 54828584	0.432353	0.0948436	Gained	A_14_P115201	0.519139	Yes	No
228200_at	LOC441383	NA	8	8q24.3	146169857-146170366	0.432353	0.0948436	Gained	A_14_P138388	0.519139	Yes	No
229632_s_at	INTS10	integrator complex subunit 10	8	8p21.3	19753441- 19753735	0.432353	0.0948436	Gained	A_14_P135483	0.519139	No	No
238146_at	FAM82B	family with sequence similarity 82, member B	8	8q21.3	87552555- 87552908	0.432353	0.0948436	Gained	A_14_P108444	0.519139	No	No
1569916_at	SLC6A15	solute carrier family 6, member 15	12	12q21.3	83782434- 83782816	0.432353	0.0948436	Deleted	A_14_P132016	0.519139	No	No
200998_s_at	CKAP4	cytoskeleton-associated protein 4	12	12q23.3	105156670-105157125	0.432353	0.0948436	Gained	A_14_P111251	0.519139	No	No
216022_at	WNK1	WNK lysine deficient protein kinase 1	12	12p13.3	853056- 853474	0.432353	0.0948436	Gained	A_14_P128585	0.519139	No	No
212041_at	ATP6V0D1	ATPase, H+ transporting, lysosomal 38kDa, V0 subunit d1	16	16q22	66029441- 66029722	0.432353	0.0948436	Deleted	A_14_P136406	0.519139	No	No
226701_at	GJA5	gap junction protein, alpha 5, 40kDa (connexin 40)	1	1q21.1	145695030-145695458	-0.432353	0.0960631	Unspecified	A_14_P108057	0.52166	Yes	No
209543_s_at	CD34	CD34 molecule	1	1q32	206126606-206127107	-0.432353	0.0960631	Unspecified	A_14_P108567	0.52166	No	No
205886_at	REG1B	regenerating islet-derived 1 beta (pancreatic stone protein, pancreatic thread protein)	2	2p12	79165714- 79165919	-0.432353	0.0960631	Gained	A_14_P109661	0.52166	No	No
217473_x_at	SLC11A1	solute carrier family 11 (proton-coupled divalent metal ion transporters), member 1	2	2q35	218968291-218968656	-0.432353	0.0960631	Unspecified	A_14_P111880	0.52166	No	No
234430_at	ANTXR1	anthrax toxin receptor 1	2	2p13.1	69249391- 69249924	-0.432353	0.0960631	Unspecified	A_14_P108434	0.52166	Yes	No
203760_s_at	SLA	Src-like-adaptor	8	8q22.3-qter,8q24	134119150-134119629	-0.432353	0.0960631	Gained	A_14_P121102	0.52166	Yes	No
207269_at	DEFA4	defensin, alpha 4, corticostatin	8	8p23	6780869- 6781836	-0.432353	0.0960631	Unspecified	A_14_P130560	0.52166	Yes	No
215431_at	SNTB1	syntrophin, beta 1 (dystrophin-associated protein A1, 59kDa, basic component 1)	8	8q23-q24	121651799-121652241	-0.432353	0.0960631	Gained	A_14_P120993	0.52166	No	No
243913_at	MYOM2	myomesin (M-protein) 2, 165kDa	8	8p23.3	2057320- 2057740	-0.432353	0.0960631	Unspecified	A_14_P129480	0.52166	Yes	No
1553861_at	TCP11L2	t-complex 11 (mouse) like 2	12	12q23.3	105264367-105264559	-0.432353	0.0960631	Deleted	A_14_P112685	0.52166	No	No
233042_at	C1S	complement component 1, s subcomponent	12	12p13	6987852- 6988241	-0.432353	0.0960631	Unspecified	A_14_P130481	0.52166	No	No
239108_at	MLSTD1	male sterility domain containing 1	12	12p11.22	29379418- 29379745	-0.432353	0.0960631	Unspecified	A_14_P107617	0.52166	No	No
233641_s_at	C8orf13	chromosome 8 open reading frame 13	8	8p23-p22	11317376- 11317771	-0.429728	0.0966639	Gained	A_14_P101332	0.521818	Yes	No
202261_at	VPS72	vacuolar protein sorting 72 (S. cerevisiae)	1	1q21	149415637-149416132	0.429412	0.0972941	Gained	A_14_P137815	0.521818	No	No
202373_s_at	RAB3GAP2	RAB3 GTPase activating protein subunit 2 (non-catalytic)	1	1q41	218390466-218390841	0.429412	0.0972941	Unspecified	A_14_P126537	0.521818	No	No
216546_s_at	CHI3L1	chitinase 3-like 1 (cartilage glycoprotein-39)	1	1q32.1	201412712-201413248	0.429412	0.0972941	Gained	A_14_P138133	0.521818	No	No
200913_at	PPM1G	protein phosphatase 1G (formerly 2C), magnesium-dependent, gamma isoform	2	2p23.3	27457815- 27458178	0.429412	0.0972941	Gained	A_14_P103645	0.521818	No	No
202478_at	TRIB2	tribbles homolog 2 (Drosophila)	2	2p25.1-p24.3	12799754- 12800101	0.429412	0.0972941	Gained	A_14_P109958	0.521818	No	No
226665_at	AHSA2	AHA1, activator of heat shock 90kDa protein ATPase homolog 2 (yeast)	2	2p15	61266874- 61267048	0.429412	0.0972941	Gained	A_14_P201231	0.521818	No	No
204916_at	RAMP1	receptor (calcitonin) activity modifying protein 1	2	2q36-q37.1	238484906-238485453	0.429412	0.0972941	Unspecified	A_14_P108624	0.521818	No	No
221782_at	DNAJC10	DnaJ (Hsp40) homolog, subfamily C, member 10	2	2q32.1	183350091-183350338	0.429412	0.0972941	Deleted	A_14_P131825	0.521818	Yes	No
244780_at	SGPP2	sphingosine-1-phosphate phosphotase 2	2	2q36.1	223133504-223133635	0.429412	0.0972941	Deleted	A_14_P138633	0.521818	No	No
212083_at	TEX261	testis expressed sequence 261	2	2p13.3	71066679- 71067153	0.429412	0.0972941	Gained	A_14_P106540	0.521818	No	No
224790_at	DDEF1	development and differentiation enhancing factor 1	8	8q24.1-q24.2	131135329-131135838	0.429412	0.0972941	Gained	A_14_P123383	0.521818	No	No
241473_at	SULF1	sulfatase 1	8	8q13.2-q13.3	70706960- 70707107	0.429412	0.0972941	Gained	A_14_P106249	0.521818	No	No
1569792_a_at	MGC50559	NA	12	12p11.21	31712017- 31712408	0.429412	0.0972941	Gained	A_14_P201138	0.521818	Yes	No
209186_at	ATP2A2	ATPase, Ca++ transporting, cardiac muscle, slow twitch 2	12	12q23-q24.1	109269036-109269457	0.429412	0.0972941	Unspecified	A_14_P119331	0.521818	No	No
210716_s_at	RSN	restin (Reed-Steinberg cell-expressed intermediate filament-associated protein)	12	12q24.3	121322666-121323075	0.429412	0.0972941	Deleted	A_14_P125101	0.521818	Yes	No
219910_at	HYPE	NA	12	12q24.1	107436918-107437381	0.429412	0.0972941	Unspecified	A_14_P114024	0.521818	No	No
220397_at	MDM1	Mdm4, transformed 3T3 cell double minute 1, p53 binding protein (mouse)	12	12q15	67005200- 67005627	0.429412	0.0972941	Gained	A_14_P131213	0.521818	No	No
1566502_at	HYDIN	hydrocephalus inducing	16	16q22.2-q22.3	69816276- 69816565	0.429412	0.0972941	Deleted	A_14_P129436	0.521818	Yes	No
210634_at	KLHL20	kelch-like 20 (Drosophila)	1	1q24.1-q24.3	171970046-171970270	-0.429412	0.0985365	Gained	A_14_P114892	0.526087	No	No
205710_at	LRP2	low density lipoprotein-related protein 2	2	2q24-q31	169693326-169693570	-0.429412	0.0985365	Unspecified	A_14_P123907	0.526087	No	No
237560_at	MRPS5	mitochondrial ribosomal protein S5	2	2p11.2-q11.2	95133762- 95134121	-0.429412	0.0985365	Gained	A_14_P128205	0.526087	No	No
238615_at	SPFH2	SPFH domain family, member 2	8	8p11.2	37722790- 37723063	-0.429412	0.0985365	Gained	A_14_P106349	0.526087	No	No
1563253_s_at	ERBB3	v-erb-b2 erythroblastic leukemia viral oncogene homolog 3 (avian)	12	12q13	54773566- 54773948	-0.429412	0.0985365	Unspecified	A_14_P135292	0.526087	No	No
243619_at	FGFR1OP2	FGFR1 oncogene partner 2	12	12p11.23	27005947- 27006219	-0.429412	0.0985365	Gained	A_14_P120800	0.526087	No	No
239887_at	SSPN	sarcospan (Kras oncogene-associated gene)	12	12p11.2	26255147- 26255623	-0.429412	0.0985365	Deleted	A_14_P126564	0.526087	No	No
239825_at	ATF6	activating transcription factor 6	1	1q22-q23	160124566-160124926	0.426471	0.0997905	Gained	A_14_P107548	0.526983	Yes	No
207035_at	SLC30A3	solute carrier family 30 (zinc transporter), member 3	2	2p23.3	27331173- 27331468	0.426471	0.0997905	Unspecified	A_14_P105337	0.526983	No	No
234157_at	WDFY1	WD repeat and FYVE domain containing 1	2	2q36.1	224509334-224509589	0.426471	0.0997905	Unspecified	A_14_P133609	0.526983	No	No
217765_at	NRBP1	nuclear receptor binding protein 1	2	2p23	27518077- 27518589	0.426471	0.0997905	Unspecified	A_14_P134439	0.526983	Yes	No
211780_x_at	DCTN1	dynactin 1 (p150, glued homolog, Drosophila)	2	2p13	74441809- 74442272	0.426471	0.0997905	Unspecified	A_14_P103142	0.526983	Yes	No
201199_s_at	PSMD1	proteasome (prosome, macropain) 26S subunit, non-ATPase, 1	2	2q37.1	231743524-231745675	0.426471	0.0997905	Gained	A_14_P109056	0.526983	No	No
201712_s_at	RANBP2	RAN binding protein 2	2	2q12.3	108767123-108767600	0.426471	0.0997905	Unspecified	A_14_P108565	0.526983	No	No
223519_at	ZAK	NA	2	2q24.2	173794602-173795121	0.426471	0.0997905	Gained	A_14_P137346	0.526983	No	No
38703_at	DNPEP	aspartyl aminopeptidase	2	2q35	219947043-219947310	0.426471	0.0997905	Unspecified	A_14_P127105	0.526983	Yes	No
205826_at	MYOM2	myomesin (M-protein) 2, 165kDa	8	8p23.3	2080230- 2080757	0.426471	0.0997905	Unspecified	A_14_P129480	0.526983	Yes	No
210980_s_at	ASAH1	N-acylsphingosine amidohydrolase (acid ceramidase) 1	8	8p22-p21.3	17958265- 17958507	0.426471	0.0997905	Gained	A_14_P105030	0.526983	No	No
1558369_at	MPHOSPH9	M-phase phosphoprotein 9	12	12q24.31	122204787-122205286	0.426471	0.0997905	Unspecified	A_14_P109630	0.526983	No	No
1565936_a_at	LMO3	LIM domain only 3 (rhombotin-like 2)	12	12p12.3	16592377- 16592497	0.426471	0.0997905	Unspecified	A_14_P100846	0.526983	No	No
210056_at	RND1	Rho family GTPase 1	12	12q12-q13	47537400- 47537629	0.426471	0.0997905	Deleted	A_14_P128211	0.526983	No	No
232611_at	LOC92497	NA	12	12q23.1	99082983- 99083542	0.426471	0.0997905	Gained	A_14_P115999	0.526983	No	No
225057_at	SLC15A4	solute carrier family 15, member 4	12	12q24.32	127843775-127844179	0.426471	0.0997905	Gained	A_14_P128515	0.526983	Yes	No
221022_s_at	PMFBP1	polyamine modulated factor 1 binding protein 1	16	16q22.3	70710534- 70711402	0.426471	0.0997905	Deleted	A_14_P132886	0.526983	Yes	No
213258_at	TFPI	tissue factor pathway inhibitor (lipoprotein-associated coagulation inhibitor)	2	2q32	188037254-188037788	-0.426471	0.101056	Unspecified	A_14_P121027	0.530228	Yes	No
242726_at	ACSL3	acyl-CoA synthetase long-chain family member 3	2	2q34-q35	223500640-223500835	-0.426471	0.101056	Deleted	A_14_P111475	0.530228	No	No
228461_at	SH3MD4	SH3 multiple domains 4	2	2q13	109619129-109619352	-0.426471	0.101056	Unspecified	A_14_P201085	0.530228	No	No
240127_at	FAM92A1	family with sequence similarity 92, member A1	8	8q22.1	94808863- 94809256	-0.426471	0.101056	Gained	A_14_P107322	0.530228	Yes	No
231640_at	LOC144363	NA	12	12p12.1	25248292- 25248687	-0.426471	0.101056	Deleted	A_14_P109860	0.530228	No	No
213880_at	LGR5	leucine-rich repeat-containing G protein-coupled receptor 5	12	12q22-q23	70265773- 70266237	-0.426471	0.101056	Gained	A_14_P103834	0.530228	No	No
204057_at	IRF8	interferon regulatory factor 8	16	16q24.1	84513174- 84513596	-0.426471	0.101056	Deleted	A_14_P103847	0.530228	No	No
220080_at	FBXL8	F-box and leucine-rich repeat protein 8	16	16q22.1	65755006- 65755277	-0.426471	0.101056	Unspecified	A_14_P125062	0.530228	No	No
1566464_at	KCNK1	potassium channel, subfamily K, member 1	1	1q42-q43	231832873-231833395	0.423529	0.102333	Unspecified	A_14_P102476	0.530228	No	No
225550_at	C1orf71	chromosome 1 open reading frame 71	1	1q44	244897790-244898209	0.423529	0.102333	Unspecified	A_14_P128563	0.530228	No	No
231816_s_at	UBE2Q1	ubiquitin-conjugating enzyme E2Q (putative) 1	1	1q21.3	152788791-152789038	0.423529	0.102333	Unspecified	A_14_P111131	0.530228	No	No
202220_at	KIAA0907	KIAA0907	1	1q22	154149506-154149928	0.423529	0.102333	Unspecified	A_14_P200041	0.530228	Yes	No
221210_s_at	NPL	N-acetylneuraminate pyruvate lyase (dihydrodipicolinate synthase)	1	1q25	181064732-181065179	0.423529	0.102333	Unspecified	A_14_P121408	0.530228	No	No
222472_at	AFTPH	aftiphilin	2	2p14	64673139- 64673588	0.423529	0.102333	Gained	A_14_P136017	0.530228	No	No
202653_s_at	MARCH7	membrane-associated ring finger (C3HC4) 7	2	2q24.2	160332862-160333284	0.423529	0.102333	Deleted	A_14_P130282	0.530228	No	No
207008_at	IL8RB	interleukin 8 receptor, beta	2	2q35	218709699-218710079	0.423529	0.102333	Gained	A_14_P112492	0.530228	No	No
207526_s_at	IL1RL1	interleukin 1 receptor-like 1	2	2q12	102326315-102326608	0.423529	0.102333	Unspecified	A_14_P118105	0.530228	No	No
208127_s_at	SOCS5	suppressor of cytokine signaling 5	2	2p21	46842393- 46842932	0.423529	0.102333	Unspecified	A_14_P105713	0.530228	No	No
244452_at	C2orf30	chromosome 2 open reading frame 30	2	2p16.2	53907177- 53907527	0.423529	0.102333	Gained	A_14_P112400	0.530228	Yes	No
1556436_at	C8orf50	chromosome 8 open reading frame 50	8	8p21.1	28609686- 28610001	0.423529	0.102333	Gained	A_14_P122228	0.530228	No	No
222544_s_at	WHSC1L1	Wolf-Hirschhorn syndrome candidate 1-like 1	8	8p11.2	38324323- 38324810	0.423529	0.102333	Gained	A_14_P107950	0.530228	No	No
244089_at	MYC	v-myc myelocytomatosis viral oncogene homolog (avian)	8	8q24.12-q24.13	128818876-128819058	0.423529	0.102333	Gained	A_14_P128991	0.530228	Yes	No
205849_s_at	UQCRB	ubiquinol-cytochrome c reductase binding protein	8	8q22	97313177- 97313345	0.423529	0.102333	Gained	A_14_P100574	0.530228	No	No
1557984_s_at	FLJ21908	NA	12	12q13.11	46376331- 46377770	0.423529	0.102333	Deleted	A_14_P106334	0.530228	Yes	No
208753_s_at	NAP1L1	nucleosome assembly protein 1-like 1	12	12q21.2	74727751- 74728003	0.423529	0.102333	Unspecified	A_14_P107520	0.530228	No	No
1568683_at	MGC23284	NA	16	16q24.3	87265945- 87280847	0.423529	0.102333	Unspecified	A_14_P115106	0.530228	Yes	No
223832_s_at	CAPNS2	calpain, small subunit 2	16	16q12.2	54158533- 54159073	0.423529	0.102333	Deleted	A_14_P135884	0.530228	No	No
221541_at	CRISPLD2	cysteine-rich secretory protein LCCL domain containing 2	16	16q24.1	83500110- 83500393	0.423529	0.102333	Deleted	A_14_P111267	0.530228	No	No
203805_s_at	FANCA	Fanconi anemia, complementation group A	16	16q24.3	88333045- 88333200	0.423529	0.102333	Unspecified	A_14_P105736	0.530228	Yes	No
222388_s_at	VPS35	vacuolar protein sorting 35 (yeast)	16	16q12	45251247- 45251515	0.423529	0.102333	Deleted	A_14_P126124	0.530228	No	No
1559402_a_at	C1orf61	chromosome 1 open reading frame 61	1	1q22	154646776-154646939	-0.423529	0.103622	Gained	A_14_P123928	0.534556	No	No
206496_at	FMO3	flavin containing monooxygenase 3	1	1q23-q25	169352936-169353264	-0.423529	0.103622	Unspecified	A_14_P130322	0.534556	No	No
232746_at	CMKOR1	chemokine orphan receptor 1	2	2q37.3	237144447-237144943	-0.423529	0.103622	Unspecified	A_14_P120005	0.534556	No	No
214858_at	GPC1	glypican 1	2	2q35-q37	241037550-241038070	-0.423529	0.103622	Unspecified	A_14_P128073	0.534556	Yes	No
239428_at	RAB1A	RAB1A, member RAS oncogene family	2	2p14	65209869- 65210310	-0.423529	0.103622	Gained	A_14_P113309	0.534556	No	No
202775_s_at	SFRS8	splicing factor, arginine/serine-rich 8 (suppressor-of-white-apricot homolog, Drosophila)	12	12q24.33	130847673-130850102	-0.423529	0.103622	Unspecified	A_14_P137258	0.534556	Yes	No
206388_at	PDE3A	phosphodiesterase 3A, cGMP-inhibited	12	12p12	20725096- 20725613	-0.423529	0.103622	Unspecified	A_14_P117448	0.534556	No	No
1554415_at	TAF5L	TAF5-like RNA polymerase II, p300/CBP-associated factor (PCAF)-associated factor, 65kDa	1	1q42.13	227801848-227802075	0.420588	0.104923	Gained	A_14_P107362	0.536568	No	No
206721_at	C1orf114	chromosome 1 open reading frame 114	1	1q24	167630824-167631068	0.420588	0.104923	Unspecified	A_14_P200046	0.536568	No	No
214464_at	CDC42BPA	CDC42 binding protein kinase alpha (DMPK-like)	1	1q42.11	225393900-225394067	0.420588	0.104923	Gained	A_14_P104072	0.536568	No	No
1553013_at	CNTNAP5	contactin associated protein-like 5	2	2q14.3	125388742-125389125	0.420588	0.104923	Gained	A_14_P114918	0.536568	No	No
201862_s_at	LRRFIP1	leucine rich repeat (in FLII) interacting protein 1	2	2q37.3	238338117-238338279	0.420588	0.104923	Unspecified	A_14_P137595	0.536568	No	No
220631_at	OSGEPL1	O-sialoglycoprotein endopeptidase-like 1	2	2q32.2	190326885-190327031	0.420588	0.104923	Unspecified	A_14_P123554	0.536568	No	No
244332_at	ACVR2A	activin A receptor, type IIA	2	2q22.3	148365110-148365514	0.420588	0.104923	Deleted	A_14_P122941	0.536568	No	No
224896_s_at	TTL	tubulin tyrosine ligase	2	2q13	113005986-113006371	0.420588	0.104923	Gained	A_14_P125903	0.536568	No	No
239227_at	EXT1	exostoses (multiple) 1	8	8q24.11-q24.13	119003472-119003713	0.420588	0.104923	Gained	A_14_P138597	0.536568	No	No
238666_at	FDFT1	farnesyl-diphosphate farnesyltransferase 1	8	8p23.1-p22	11705547- 11705851	0.420588	0.104923	Gained	A_14_P129904	0.536568	Yes	No
91682_at	EXOSC4	exosome component 4	8	8q24.3	145205892-145206132	0.420588	0.104923	Gained	A_14_P103683	0.536568	Yes	No
1556283_s_at	FGFR1OP2	FGFR1 oncogene partner 2	12	12p11.23	27004713- 27004827	0.420588	0.104923	Gained	A_14_P120800	0.536568	No	No
203244_at	PEX5	peroxisomal biogenesis factor 5	12	12p13.3	7254723- 7255210	0.420588	0.104923	Gained	A_14_P102600	0.536568	No	No
207670_at	KRT85	keratin 85	12	12q13	51040097- 51040584	0.420588	0.104923	Unspecified	A_14_P116883	0.536568	Yes	No
1563933_a_at	PLD5	phospholipase D family, member 5	1	1q43	240318762-240319209	-0.420588	0.106235	Gained	A_14_P124263	0.5396	Yes	No
209395_at	CHI3L1	chitinase 3-like 1 (cartilage glycoprotein-39)	1	1q32.1	201414738-201415004	-0.420588	0.106235	Gained	A_14_P138133	0.5396	No	No
233724_at	ARNT	aryl hydrocarbon receptor nuclear translocator	1	1q21	149080427-149080614	-0.420588	0.106235	Deleted	A_14_P136306	0.5396	No	No
212907_at	SLC30A1	solute carrier family 30 (zinc transporter), member 1	1	1q32-q41	209811635-209812175	-0.420588	0.106235	Gained	A_14_P124186	0.5396	No	No
1565810_at	PPP3R1	protein phosphatase 3 (formerly 2B), regulatory subunit B, 19kDa, alpha isoform (calcineurin B, type I)	2	2p15	68277640- 68278034	-0.420588	0.106235	Unspecified	A_14_P103146	0.5396	No	No
228028_at	FAM59B	family with sequence similarity 59, member B	2	2p23.3	26265445- 26265965	-0.420588	0.106235	Unspecified	A_14_P108734	0.5396	Yes	No
236129_at	GALNT5	UDP-N-acetyl-alpha-D-galactosamine:polypeptide N-acetylgalactosaminyltransferase 5 (GalNAc-T5)	2	2q24.1	157876314-157876729	-0.420588	0.106235	Gained	A_14_P102253	0.5396	No	No
238776_x_at	OBSL1	obscurin-like 1	2	2q35	220143562-220143818	-0.420588	0.106235	Unspecified	A_14_P119467	0.5396	No	No
226614_s_at	C8orf13	chromosome 8 open reading frame 13	8	8p23-p22	11316543- 11316882	-0.420588	0.106235	Gained	A_14_P101332	0.5396	Yes	No
1559891_at	HMGA2	high mobility group AT-hook 2	12	12q15	64503987- 64537462	-0.420588	0.106235	Gained	A_14_P103797	0.5396	No	No
205272_s_at	PRH1	proline-rich protein HaeIII subfamily 1	12	12p13.2	10926185- 10974844	-0.420588	0.106235	Deleted	A_14_P200339	0.5396	Yes	No
205154_at	LRRN5	leucine rich repeat neuronal 5	1	1q32.1	202853040-202853435	0.417647	0.10756	Unspecified	A_14_P118079	0.541988	No	No
228237_at	PAPPA2	pappalysin 2	1	1q23-q25	174791165-174791542	0.417647	0.10756	Unspecified	A_14_P104369	0.541988	No	No
206919_at	ELK4	ELK4, ETS-domain protein (SRF accessory protein 1)	1	1q32	203855080-203855428	0.417647	0.10756	Unspecified	A_14_P127572	0.541988	No	No
237197_at	LEMD1	LEM domain containing 1	1	1q32.1	203677519-203677869	0.417647	0.10756	Gained	A_14_P127276	0.541988	No	No
1554588_a_at	TTC30B	tetratricopeptide repeat domain 30B	2	2q31.2	178123625-178124035	0.417647	0.10756	Deleted	A_14_P131383	0.541988	No	No
209508_x_at	CFLAR	CASP8 and FADD-like apoptosis regulator	2	2q33-q34	201733629-201737067	0.417647	0.10756	Unspecified	A_14_P137243	0.541988	Yes	No
212215_at	PREPL	prolyl endopeptidase-like	2	2p21	44399421- 44399888	0.417647	0.10756	Gained	A_14_P129997	0.541988	Yes	No
235256_s_at	GALM	galactose mutarotase (aldose 1-epimerase)	2	2p22.1	38814447- 38814738	0.417647	0.10756	Gained	A_14_P135349	0.541988	No	No
209341_s_at	IKBKB	inhibitor of kappa light polypeptide gene enhancer in B-cells, kinase beta	8	8p11.2	42308537- 42308940	0.417647	0.10756	Gained	A_14_P101242	0.541988	No	No
239121_at	PTK2	PTK2 protein tyrosine kinase 2	8	8q24-qter	141739122-141739523	0.417647	0.10756	Gained	A_14_P125871	0.541988	No	No
225597_at	SLC45A4	solute carrier family 45, member 4	8	8q24.3	142290033-142290417	0.417647	0.10756	Gained	A_14_P103511	0.541988	No	No
208893_s_at	DUSP6	dual specificity phosphatase 6	12	12q22-q23	88266550- 88267115	0.417647	0.10756	Unspecified	A_14_P201376	0.541988	No	No
221391_at	TAS2R14	taste receptor, type 2, member 14	12	12p13	10982135- 10982673	0.417647	0.10756	Unspecified	A_14_P100868	0.541988	Yes	No
1555124_at	MGC40574	NA	2	2p21	43308958- 43309442	-0.417647	0.108896	Unspecified	A_14_P117889	0.547717	No	No
237548_at	ZAK	NA	2	2q24.2	173704823-173705128	-0.417647	0.108896	Unspecified	A_14_P111597	0.547717	No	No
1562208_a_at	SLC41A2	solute carrier family 41, member 2	12	12q23.3	103757832-103758285	-0.417647	0.108896	Deleted	A_14_P111479	0.547717	No	No
1561146_at	VPS35	vacuolar protein sorting 35 (yeast)	16	16q12	45264958- 45265263	0.415011	0.109941	Deleted	A_14_P126124	0.549479	No	No
202700_s_at	TMEM63A	transmembrane protein 63A	1	1q42.12	224099920-224100368	0.414706	0.110244	Gained	A_14_P138423	0.549479	No	No
224946_s_at	CCDC115	coiled-coil domain containing 115	2	2q21.1	130812385-130812930	0.414706	0.110244	Unspecified	A_14_P201557	0.549479	Yes	No
227414_at	RHBDD1	rhomboid domain containing 1	2	2q36.3	227571629-227572010	0.414706	0.110244	Gained	A_14_P101749	0.549479	No	No
202492_at	ATG9A	ATG9 autophagy related 9 homolog A (S. cerevisiae)	2	2q35	219792380-219792839	0.414706	0.110244	Unspecified	A_14_P115442	0.549479	No	No
230276_at	FAM49A	family with sequence similarity 49, member A	2	2p24.3	16594381- 16594736	0.414706	0.110244	Gained	A_14_P138464	0.549479	No	No
208820_at	PTK2	PTK2 protein tyrosine kinase 2	8	8q24-qter	141737793-141738252	0.414706	0.110244	Gained	A_14_P125871	0.549479	No	No
221266_s_at	TM7SF4	transmembrane 7 superfamily member 4	8	8q23	105437526-105438011	0.414706	0.110244	Gained	A_14_P200241	0.549479	No	No
227672_at	C8orf73	chromosome 8 open reading frame 73	8	8q24.3	144719526-144720014	0.414706	0.110244	Gained	A_14_P131372	0.549479	No	No
216215_s_at	RPL41	ribosomal protein L41	22	12q13	34464869- 34465234	0.414706	0.110244	Unspecified	A_14_P123348	0.549479	No	No
239771_at	CAND1	cullin-associated and neddylation-dissociated 1	12	12q14	65991068- 65991421	0.414706	0.110244	Gained	A_14_P135815	0.549479	No	No
216860_s_at	GDF11	growth differentiation factor 11	12	12q13.2	54429552- 54429905	0.414706	0.110244	Gained	A_14_P100883	0.549479	No	No
228171_s_at	PLEKHG4	pleckstrin homology domain containing, family G (with RhoGef domain) member 4	16	16q22.1	65880395- 65880841	0.414706	0.110244	Deleted	A_14_P112975	0.549479	No	No
233864_s_at	VPS35	vacuolar protein sorting 35 (yeast)	16	16q12	45251655- 45251931	0.414706	0.110244	Deleted	A_14_P126124	0.549479	No	No
240771_at	C1orf101	chromosome 1 open reading frame 101	1	1q44	242869850-242870253	-0.414706	0.111604	Deleted	A_14_P128538	0.549479	No	No
1562686_at	LOC643496	NA	2	2q24.3	167928404-167928631	-0.414706	0.111604	Unspecified	A_14_P200950	0.549479	No	No
229430_at	C8orf46	chromosome 8 open reading frame 46	8	8q13.1	67592788- 67593265	-0.414706	0.111604	Gained	A_14_P102552	0.549479	No	No
1553683_s_at	FBXL14	F-box and leucine-rich repeat protein 14	12	12p13.33	1545431- 1545741	-0.414706	0.111604	Unspecified	A_14_P121630	0.549479	No	No
220114_s_at	STAB2	stabilin 2	12	12q23.3	102684193-102684542	-0.414706	0.111604	Unspecified	A_14_P110846	0.549479	No	No
204589_at	NUAK1	NUAK family, SNF1-like kinase, 1	12	12q23.3	104981344-104981842	-0.414706	0.111604	Unspecified	A_14_P129403	0.549479	No	No
240078_at	SFRS8	splicing factor, arginine/serine-rich 8 (suppressor-of-white-apricot homolog, Drosophila)	12	12q24.33	130763736-130764204	-0.414706	0.111604	Gained	A_14_P119841	0.549479	Yes	No
205245_at	PARD6A	par-6 partitioning defective 6 homolog alpha (C.elegans)	16	16q22.1	66253602- 66254133	-0.414706	0.111604	Unspecified	A_14_P101481	0.549479	No	No
222619_at	ZNF281	zinc finger protein 281	1	1q32.1	198641812-198642217	0.411765	0.112977	Gained	A_14_P119977	0.549479	No	No
233421_s_at	NUP133	nucleoporin 133kDa	1	1q42.13	227702060-227702190	0.411765	0.112977	Gained	A_14_P137787	0.549479	No	No
213197_at	ASTN	astrotactin	1	1q25.2	175096989-175097322	0.411765	0.112977	Unspecified	A_14_P114420	0.549479	No	No
214075_at	NENF	neuron derived neurotrophic factor	1	1q32.3	210686100-210686308	0.411765	0.112977	Gained	A_14_P130479	0.549479	No	No
221230_s_at	ARID4B	AT rich interactive domain 4B (RBP1- like)	1	1q42.1-q43	233397047-233397396	0.411765	0.112977	Unspecified	A_14_P114410	0.549479	No	No
222095_s_at	C1orf76	chromosome 1 open reading frame 76	1	1q25.2	178051584-178051901	0.411765	0.112977	Unspecified	A_14_P130487	0.549479	No	No
244216_at	ESRRG	estrogen-related receptor gamma	1	1q41	215157145-215157279	0.411765	0.112977	Gained	A_14_P131927	0.549479	No	No
220031_at	OTUD7B	OTU domain containing 7B	1	1q21.2	148182100-148182526	0.411765	0.112977	Gained	A_14_P129703	0.549479	Yes	No
221313_at	GPR52	G protein-coupled receptor 52	1	1q24	172684442-172684954	0.411765	0.112977	Gained	A_14_P201439	0.549479	No	No
217966_s_at	C1orf24	chromosome 1 open reading frame 24	1	1q25	183029872-183030239	0.411765	0.112977	Unspecified	A_14_P133074	0.549479	No	No
240413_at	PYHIN1	pyrin and HIN domain family, member 1	1	1q23.1	157213123-157213250	0.411765	0.112977	Gained	A_14_P137822	0.549479	No	No
1560986_a_at	EHBP1	EH domain binding protein 1	2	2p15	62847199- 62847538	0.411765	0.112977	Unspecified	A_14_P113751	0.549479	No	No
200643_at	HDLBP	high density lipoprotein binding protein (vigilin)	2	2q37	241817574-241818020	0.411765	0.112977	Gained	A_14_P126875	0.549479	Yes	No
202019_s_at	LANCL1	LanC lantibiotic synthetase component C-like 1 (bacterial)	2	2q33-q35	211007368-211007534	0.411765	0.112977	Unspecified	A_14_P202501	0.549479	No	No
205251_at	PER2	period homolog 2 (Drosophila)	2	2q37.3	238817457-238817999	0.411765	0.112977	Unspecified	A_14_P102989	0.549479	Yes	No
212040_at	TGOLN2	trans-golgi network protein 2	2	2p11.2	85400097- 85400415	0.411765	0.112977	Unspecified	A_14_P137885	0.549479	Yes	No
226942_at	PHF20L1	PHD finger protein 20-like 1	8	8q24.22	133928473-133928930	0.411765	0.112977	Gained	A_14_P135823	0.549479	No	No
211312_s_at	WISP1	WNT1 inducible signaling pathway protein 1	8	8q24.1-q24.3	134306815-134309112	0.411765	0.112977	Gained	A_14_P111681	0.549479	No	No
211491_at	ADRA1A	adrenergic, alpha-1A-, receptor	8	8p21-p11.2	26661614- 26661876	0.411765	0.112977	Gained	A_14_P124663	0.549479	No	No
209342_s_at	IKBKB	inhibitor of kappa light polypeptide gene enhancer in B-cells, kinase beta	8	8p11.2	42307812- 42308266	0.411765	0.112977	Gained	A_14_P101242	0.549479	No	No
242240_at	PTK2	PTK2 protein tyrosine kinase 2	8	8q24-qter	141777198-141777540	0.411765	0.112977	Gained	A_14_P125871	0.549479	No	No
218701_at	LACTB2	lactamase, beta 2	8	8p22-q22.3	71712115- 71712330	0.411765	0.112977	Gained	A_14_P129681	0.549479	No	No
44783_s_at	HEY1	hairy/enhancer-of-split related with YRPW motif 1	8	8q21	80838826- 80839063	0.411765	0.112977	Gained	A_14_P106011	0.549479	No	No
1557343_at	DUSP16	dual specificity phosphatase 16	12	12p13	12523493- 12523754	0.411765	0.112977	Unspecified	A_14_P111743	0.549479	No	No
237483_at	PLEKHA5	pleckstrin homology domain containing, family A member 5	12	12p12	19295638- 19295898	0.411765	0.112977	Unspecified	A_14_P129639	0.549479	Yes	No
218374_s_at	C12orf4	chromosome 12 open reading frame 4	12	12p13.3	4469012- 4469301	0.411765	0.112977	Unspecified	A_14_P100432	0.549479	No	No
218737_at	SBNO1	sno, strawberry notch homolog 1 (Drosophila)	12	12q24.31	122345204-122345599	0.411765	0.112977	Gained	A_14_P101155	0.549479	No	No
243033_at	PTK9	PTK9 protein tyrosine kinase 9	12	12q12	42484237- 42484538	0.411765	0.112977	Unspecified	A_14_P134848	0.549479	No	No
1558728_at	C16orf7	chromosome 16 open reading frame 7	16	16q24	88311574- 88311738	0.411765	0.112977	Deleted	A_14_P127958	0.549479	Yes	No
203580_s_at	SLC7A6	solute carrier family 7 (cationic amino acid transporter, y+ system), member 6	16	16q22.1	66892807- 66893161	0.411765	0.112977	Deleted	A_14_P115369	0.549479	No	No
234811_at	CENPN	centromere protein N	16	16q23.2	79623675- 79624083	0.411765	0.112977	Unspecified	A_14_P116974	0.549479	No	No
220003_at	LRRC36	leucine rich repeat containing 36	16	16q22.1	65976272- 65976476	0.411765	0.112977	Deleted	A_14_P104548	0.549479	No	No
201933_at	PCOLN3	procollagen (type III) N-endopeptidase	16	16q24.3	88238387- 88238797	0.411765	0.112977	Gained	A_14_P135565	0.549479	Yes	No
201195_s_at	SLC7A5	solute carrier family 7 (cationic amino acid transporter, y+ system), member 5	16	16q24.3	86421175- 86421696	0.411765	0.112977	Deleted	A_14_P131016	0.549479	Yes	No
222956_at	FIGN	fidgetin	2	2q24.3	164172537-164172926	-0.411765	0.114361	Unspecified	A_14_P116656	0.55226	No	No
241893_at	MGAT5	mannosyl (alpha-1,6-)-glycoprotein beta-1,6-N-acetyl-glucosaminyltransferase	2	2q21	134621167-134621636	-0.411765	0.114361	Gained	A_14_P137466	0.55226	No	No
220765_s_at	LIMS2	LIM and senescent cell antigen-like domains 2	2	2q14.3	128112566-128113029	-0.411765	0.114361	Gained	A_14_P118258	0.55226	No	No
1559228_at	CLU	clusterin	8	8p21-p12	27527341- 27527574	-0.411765	0.114361	Gained	A_14_P102655	0.55226	No	No
223085_at	RNF19	ring finger protein 19	8	8q22	101338522-101339013	-0.411765	0.114361	Gained	A_14_P138410	0.55226	No	No
1554451_s_at	DNAJC14	DnaJ (Hsp40) homolog, subfamily C, member 14	12	12q13.2	54502026- 54502240	-0.411765	0.114361	Gained	A_14_P200349	0.55226	No	No
236840_at	C12orf56	chromosome 12 open reading frame 56	12	12q14.2	62947155- 62950733	-0.411765	0.114361	Unspecified	A_14_P138272	0.55226	No	No
239451_at	HSP90B1	heat shock protein 90kDa beta (Grp94), member 1	12	12q24.2-q24.3	102853662-102854038	-0.411765	0.114361	Deleted	A_14_P120291	0.55226	No	No
221809_at	RANBP10	RAN binding protein 10	16	16q22.1	66314705- 66315034	-0.411765	0.114361	Unspecified	A_14_P133824	0.55226	No	No
203004_s_at	MEF2D	MADS box transcription enhancer factor 2, polypeptide D (myocyte enhancer factor 2D)	1	1q12-q23	154704409-154704654	0.409124	0.115594	Gained	A_14_P106403	0.55226	No	No
1557319_at	TTC13	tetratricopeptide repeat domain 13	1	1q42.2	229170859-229171107	0.408824	0.115758	Gained	A_14_P133391	0.55226	No	No
231104_at	TDRD5	tudor domain containing 5	1	1q25.2	177926722-177926862	0.408824	0.115758	Unspecified	A_14_P126409	0.55226	No	No
209883_at	GLT25D2	glycosyltransferase 25 domain containing 2	1	1q25	182171663-182172068	0.408824	0.115758	Gained	A_14_P129733	0.55226	Yes	No
215501_s_at	DUSP10	dual specificity phosphatase 10	1	1q41	219942309-219942628	0.408824	0.115758	Gained	A_14_P126288	0.55226	No	No
221189_s_at	TARSL1	threonyl-tRNA synthetase-like 1	1	1q21.2	148746015-148746293	0.408824	0.115758	Unspecified	A_14_P103598	0.55226	No	No
205184_at	GNG4	guanine nucleotide binding protein (G protein), gamma 4	1	1q42.3	233781871-233782162	0.408824	0.115758	Unspecified	A_14_P117105	0.55226	No	No
206766_at	ITGA10	integrin, alpha 10	1	1q21	144254676-144255181	0.408824	0.115758	Unspecified	A_14_P111825	0.55226	Yes	No
208485_x_at	CFLAR	CASP8 and FADD-like apoptosis regulator	2	2q33-q34	201733414-201733911	0.408824	0.115758	Unspecified	A_14_P137243	0.55226	Yes	No
209856_x_at	ABI2	abl interactor 2	2	2q33	204000144-204000376	0.408824	0.115758	Unspecified	A_14_P101630	0.55226	No	No
210723_x_at	MGC4771	NA	2	2q37.1	232278708-232279134	0.408824	0.115758	Gained	A_14_P132472	0.55226	Yes	No
212099_at	RHOB	ras homolog gene family, member B	2	2p24	20512151- 20512414	0.408824	0.115758	Gained	A_14_P112073	0.55226	No	No
222305_at	HK2	hexokinase 2	2	2p13	74913380- 74913677	0.408824	0.115758	Unspecified	A_14_P139020	0.55226	Yes	No
218311_at	MAP4K3	mitogen-activated protein kinase kinase kinase kinase 3	2	2p22.1	39330065- 39330482	0.408824	0.115758	Unspecified	A_14_P112082	0.55226	No	No
202864_s_at	SP100	SP100 nuclear antigen	2	2q37.1	231042974-231043058	0.408824	0.115758	Unspecified	A_14_P111202	0.55226	No	No
219128_at	C2orf42	chromosome 2 open reading frame 42	2	2p14	70230566- 70231093	0.408824	0.115758	Unspecified	A_14_P131253	0.55226	No	No
38149_at	ARHGAP25	Rho GTPase activating protein 25	2	2p14	68906889- 68907293	0.408824	0.115758	Unspecified	A_14_P102774	0.55226	No	No
232653_at	TRPS1	trichorhinophalangeal syndrome I	8	8q24.12	116614873-116615326	0.408824	0.115758	Gained	A_14_P109172	0.55226	No	No
220128_s_at	NPAL2	NIPA-like domain containing 2	8	8q22.2	99273636- 99274162	0.408824	0.115758	Gained	A_14_P139057	0.55226	No	No
1561899_at	DCAL1	NA	12	12p13.31	9759739- 9760308	0.408824	0.115758	Unspecified	A_14_P127702	0.55226	Yes	No
201354_s_at	BAZ2A	bromodomain adjacent to zinc finger domain, 2A	12	12q24.3-qter	55276231- 55276621	0.408824	0.115758	Unspecified	A_14_P122714	0.55226	No	No
202661_at	ITPR2	inositol 1,4,5-triphosphate receptor, type 2	12	12p11	26379669- 26380117	0.408824	0.115758	Unspecified	A_14_P131249	0.55226	No	No
234984_at	NEDD1	neural precursor cell expressed, developmentally down-regulated 1	12	12q23.1	95871143- 95871459	0.408824	0.115758	Deleted	A_14_P116323	0.55226	No	No
223850_at	DNAJA2	DnaJ (Hsp40) homolog, subfamily A, member 2	16	16q11.1-q11.2	45563772- 45564295	0.408824	0.115758	Deleted	A_14_P108235	0.55226	No	No
201009_s_at	TXNIP	thioredoxin interacting protein	1	1q21.1	144152538-144152919	-0.408824	0.117166	Gained	A_14_P137169	0.55769	Yes	No
210545_at	ITSN2	intersectin 2	2	2pter-p25.1	24296770- 24297242	-0.408824	0.117166	Deleted	A_14_P115989	0.55769	No	No
243836_at	KIAA1843	NA	2	2q35	210541130-210541473	-0.408824	0.117166	Gained	A_14_P201163	0.55769	No	No
236968_at	C12orf12	chromosome 12 open reading frame 12	12	12q21.33	89871382- 89871582	-0.408824	0.117166	Unspecified	A_14_P137416	0.55769	No	No
1553059_at	PGLYRP3	peptidoglycan recognition protein 3	1	1q21	151537053-151541698	0.405882	0.118587	Unspecified	A_14_P125444	0.558015	No	No
231476_at	PEA15	phosphoprotein enriched in astrocytes 15	1	1q21.1	158446796-158447342	0.405882	0.118587	Gained	A_14_P136774	0.558015	No	No
220840_s_at	C1orf112	chromosome 1 open reading frame 112	1	1q24.2	168088552-168088749	0.405882	0.118587	Unspecified	A_14_P117149	0.558015	Yes	No
201025_at	EIF5B	eukaryotic translation initiation factor 5B	2	2p11.1-q11.1	99382467- 99382937	0.405882	0.118587	Unspecified	A_14_P111196	0.558015	No	No
224311_s_at	CAB39	calcium binding protein 39	2	2q37.1	231391806-231392110	0.405882	0.118587	Gained	A_14_P128001	0.558015	No	No
227941_at	LOC339803	NA	2	2p16.1	61224207- 61224586	0.405882	0.118587	Gained	A_14_P130073	0.558015	No	No
228590_at	PTCD3	Pentatricopeptide repeat domain 3	2	2p11.2	86220449- 86220830	0.405882	0.118587	Unspecified	A_14_P110369	0.558015	Yes	No
214314_s_at	EIF5B	eukaryotic translation initiation factor 5B	2	2p11.1-q11.1	99346619- 99346674	0.405882	0.118587	Unspecified	A_14_P106552	0.558015	No	No
222565_s_at	PRKD3	protein kinase D3	2	2p21	37332282- 37332831	0.405882	0.118587	Unspecified	A_14_P132881	0.558015	No	No
235778_s_at	ANKRD44	ankyrin repeat domain 44	2	2q33.1	197672783-197672900	0.405882	0.118587	Unspecified	A_14_P111294	0.558015	No	No
212870_at	RASSF3	Ras association (RalGDS/AF-6) domain family 3	14	12q14.2	49653608- 49654172	0.405882	0.118587	Unspecified	A_14_P139883	0.558015	No	No
217997_at	PHLDA1	pleckstrin homology-like domain, family A, member 1	12	12q15	74708594- 74709043	0.405882	0.118587	Unspecified	A_14_P109234	0.558015	No	No
218520_at	TBK1	TANK-binding kinase 1	12	12q14.1	63181404- 63181892	0.405882	0.118587	Unspecified	A_14_P112964	0.558015	No	No
209075_s_at	NIFUN	NifU-like N-terminal domain containing	12	12q24.1	107486740-107487194	0.405882	0.118587	Gained	A_14_P106838	0.558015	No	No
240018_at	ZDHHC1	zinc finger, DHHC-type containing 1	16	16q22.1	66004570- 66004922	0.405882	0.118587	Unspecified	A_14_P121437	0.558015	No	No
218354_at	TRAPPC2L	trafficking protein particle complex 2-like	16	16q24.3	87452526- 87452700	0.405882	0.118587	Unspecified	A_14_P138840	0.558015	Yes	No
241639_at	LOC645478	NA	16	16q22.3	71201829- 71202123	0.405882	0.118587	Deleted	A_14_P135302	0.558015	Yes	No
244538_at	KCTD19	potassium channel tetramerisation domain containing 19	16	16q22.1	65880892- 65881088	0.405882	0.118587	Deleted	A_14_P112975	0.558015	No	No
202104_s_at	SPG7	spastic paraplegia 7, paraplegin (pure and complicated autosomal recessive)	16	16q24.3	88151114- 88151229	0.405882	0.118587	Deleted	A_14_P104913	0.558015	Yes	No
209402_s_at	SLC12A4	solute carrier family 12 (potassium/chloride transporters), member 4	16	16q22.1	66535920- 66536335	0.405882	0.118587	Deleted	A_14_P116242	0.558015	No	No
216535_at	IGSF4B	immunoglobulin superfamily, member 4B	1	1q21.2-q22	157432915-157433198	-0.405882	0.120021	Gained	A_14_P129627	0.559435	No	No
1554889_at	TIA1	TIA1 cytotoxic granule-associated RNA binding protein	2	2p13	70297320- 70297487	-0.405882	0.120021	Unspecified	A_14_P109272	0.559435	No	No
227370_at	KIAA1946	KIAA1946	2	2q32.1	187338345-187338837	-0.405882	0.120021	Unspecified	A_14_P122290	0.559435	No	No
207778_at	REGL	regenerating islet-derived-like, pancreatic stone protein-like, pancreatic thread protein-like (rat)	2	2p12	79216167- 79216721	-0.405882	0.120021	Unspecified	A_14_P135476	0.559435	No	No
210015_s_at	MAP2	microtubule-associated protein 2	2	2q34-q35	210303149-210303421	-0.405882	0.120021	Unspecified	A_14_P110374	0.559435	No	No
219783_at	C2orf18	chromosome 2 open reading frame 18	2	2p23.3	26854642- 26855206	-0.405882	0.120021	Unspecified	A_14_P109601	0.559435	No	No
221770_at	RPE	ribulose-5-phosphate-3-epimerase	2	2q32-q33.3	210593218-210593747	-0.405882	0.120021	Unspecified	A_14_P115837	0.559435	No	No
233249_at	LOC647180	NA	2	2p14	66777137- 66777424	-0.405882	0.120021	Deleted	A_14_P126577	0.559435	No	No
203385_at	DGKA	diacylglycerol kinase, alpha 80kDa	12	12q13.3	54633788- 54633970	-0.405882	0.120021	Unspecified	A_14_P135465	0.559435	No	No
216611_s_at	SLC6A2	solute carrier family 6 (neurotransmitter transporter, noradrenalin), member 2	16	16q12.2	54296961- 54297295	-0.405882	0.120021	Deleted	A_14_P106852	0.559435	Yes	No
228437_at	CNIH4	cornichon homolog 4 (Drosophila)	1	1q42.11	222630725-222631186	0.402941	0.121467	Unspecified	A_14_P137830	0.559435	No	No
237564_at	LOC440731	NA	1	1q42.2	229730490-229730601	0.402941	0.121467	Deleted	A_14_P130208	0.559435	Yes	No
223111_x_at	ARID4B	AT rich interactive domain 4B (RBP1- like)	1	1q42.1-q43	233411575-233412018	0.402941	0.121467	Unspecified	A_14_P117467	0.559435	No	No
224333_s_at	MRPS5	mitochondrial ribosomal protein S5	2	2p11.2-q11.2	95116749- 95117055	0.402941	0.121467	Gained	A_14_P128205	0.559435	No	No
225045_at	KIAA1212	KIAA1212	2	2p16.1	55368823- 55369317	0.402941	0.121467	Gained	A_14_P117620	0.559435	No	No
225665_at	ZAK	NA	2	2q24.2	173799562-173800096	0.402941	0.121467	Gained	A_14_P137346	0.559435	No	No
204225_at	HDAC4	histone deacetylase 4	2	2q37.2	239635369-239635631	0.402941	0.121467	Unspecified	A_14_P127839	0.559435	Yes	No
227840_at	LOC130355	NA	2	2q14.2	119776388-119785751	0.402941	0.121467	Gained	A_14_P111454	0.559435	No	No
206414_s_at	DDEF2	development and differentiation enhancing factor 2	2	2p25,2p24	9462684- 9463225	0.402941	0.121467	Unspecified	A_14_P101586	0.559435	No	No
229141_at	WDR33	WD repeat domain 33	2	2q14.3	128209662-128210034	0.402941	0.121467	Gained	A_14_P127288	0.559435	No	No
213488_at	SNED1	sushi, nidogen and EGF-like domains 1	2	2q37.3	241680606-241681076	0.402941	0.121467	Unspecified	A_14_P111314	0.559435	Yes	No
203555_at	PTPN18	protein tyrosine phosphatase, non-receptor type 18 (brain-derived)	2	2q21.1	130848064-130848614	0.402941	0.121467	Unspecified	A_14_P201960	0.559435	Yes	No
225410_at	MGC52110	NA	2	2q11.2	98583450- 98583689	0.402941	0.121467	Unspecified	A_14_P114729	0.559435	No	No
232956_at	ANTXR1	anthrax toxin receptor 1	2	2p13.1	69311098- 69311370	0.402941	0.121467	Gained	A_14_P124876	0.559435	Yes	No
227836_at	C8orf53	chromosome 8 open reading frame 53	8	8q24.11	117855545-117855904	0.402941	0.121467	Gained	A_14_P122923	0.559435	No	No
233909_at	STAU2	staufen, RNA binding protein, homolog 2 (Drosophila)	8	8q13-q21.1	74806811- 74807117	0.402941	0.121467	Gained	A_14_P105412	0.559435	No	No
238818_at	KIAA1429	KIAA1429	8	8q22.1	95569181- 95569692	0.402941	0.121467	Gained	A_14_P132853	0.559435	No	No
239877_at	LOC157740	NA	8	8p23.1	11178618- 11178884	0.402941	0.121467	Unspecified	A_14_P109412	0.559435	Yes	No
219144_at	DUSP26	dual specificity phosphatase 26 (putative)	8	8p12	33568413- 33568963	0.402941	0.121467	Gained	A_14_P138959	0.559435	Yes	No
219269_at	HMBOX1	homeobox containing 1	8	8p21.1	28964833- 28965293	0.402941	0.121467	Gained	A_14_P115938	0.559435	No	No
201819_at	SCARB1	scavenger receptor class B, member 1	12	12q24.31	123828193-123828699	0.402941	0.121467	Unspecified	A_14_P109464	0.559435	No	No
225554_s_at	ANAPC7	anaphase promoting complex subunit 7	12	12q24.11	109295683-109296227	0.402941	0.121467	Unspecified	A_14_P119331	0.559435	No	No
228389_at	SURB7	SRB7 suppressor of RNA polymerase B homolog (yeast)	12	12p11.23	27082654- 27083039	0.402941	0.121467	Deleted	A_14_P201329	0.559435	No	No
229503_at	SLC15A4	solute carrier family 15, member 4	12	12q24.32	127873894-127874306	0.402941	0.121467	Unspecified	A_14_P112771	0.559435	Yes	No
219372_at	IFT81	intraflagellar transport 81 homolog (Chlamydomonas)	12	12q24.13	109140392-109140715	0.402941	0.121467	Deleted	A_14_P129079	0.559435	No	No
1554906_a_at	MPHOSPH6	M-phase phosphoprotein 6	16	16q23.3	80755083- 80755173	0.402941	0.121467	Deleted	A_14_P129820	0.559435	No	No
222261_at	KIAA1609	KIAA1609	16	16q24.1	83070821- 83071808	0.402941	0.121467	Unspecified	A_14_P114351	0.559435	Yes	No
232696_at	C16orf46	chromosome 16 open reading frame 46	16	16q23.2	79665941- 79666294	0.402941	0.121467	Deleted	A_14_P100251	0.559435	Yes	No
204484_at	PIK3C2B	phosphoinositide-3-kinase, class 2, beta polypeptide	1	1q32	202658416-202658924	-0.402941	0.122925	Gained	A_14_P111843	0.563704	No	No
220424_at	NPHS2	nephrosis 2, idiopathic, steroid-resistant (podocin)	1	1q25-q31	177786393-177786899	-0.402941	0.122925	Unspecified	A_14_P111645	0.563704	No	No
1555148_a_at	LOC130951	NA	2	2p13.1	74656082- 74657253	-0.402941	0.122925	Unspecified	A_14_P133168	0.563704	No	No
222757_s_at	ZAK	NA	2	2q24.2	173839207-173839662	-0.402941	0.122925	Unspecified	A_14_P105146	0.563704	No	No
205934_at	PLCL1	phospholipase C-like 1	2	2q33	198720702-198721138	-0.402941	0.122925	Gained	A_14_P121457	0.563704	No	No
1558803_at	LOC646638	NA	16	16q24.2	29135992- 29136332	-0.402941	0.122925	Unspecified	A_14_P122742	0.563704	No	No
220446_s_at	CHST4	carbohydrate (N-acetylglucosamine 6-O) sulfotransferase 4	16	16q22.3	70129361- 70129896	-0.402941	0.122925	Deleted	A_14_P121078	0.563704	No	No
241422_at	KIAA1688	NA	8	8q24.3	145894810-145895082	0.401766	0.12294	Gained	A_14_P121801	0.563704	No	No
1556801_at	LOC400794	NA	1	1q23.2	163728921-163729067	0.4	0.124395	Unspecified	A_14_P104564	0.564416	No	No
228238_at	CENPL	centromere protein L	1	1q25.1	172099853-172100013	0.4	0.124395	Gained	A_14_P105924	0.564416	Yes	No
209882_at	RIT1	Ras-like without CAAX 1	1	1q22	154136732-154137035	0.4	0.124395	Unspecified	A_14_P128370	0.564416	Yes	No
241903_at	KCTD3	potassium channel tetramerisation domain containing 3	1	1q41	213836753-213837141	0.4	0.124395	Unspecified	A_14_P112215	0.564416	No	No
208684_at	COPA	coatomer protein complex, subunit alpha	1	1q23-q25	158526063-158526603	0.4	0.124395	Unspecified	A_14_P126604	0.564416	No	No
208936_x_at	LGALS8	lectin, galactoside-binding, soluble, 8 (galectin 8)	1	1q42-q43	234778621-234779165	0.4	0.124395	Gained	A_14_P126950	0.564416	No	No
201256_at	COX7A2L	cytochrome c oxidase subunit VIIa polypeptide 2 like	2	2p21	42431308- 42431702	0.4	0.124395	Unspecified	A_14_P102229	0.564416	No	No
225717_at	KIAA1715	KIAA1715	2	2q31	176500784-176501293	0.4	0.124395	Gained	A_14_P124132	0.564416	No	No
237376_at	CUL3	cullin 3	2	2q36.2	225090895-225091119	0.4	0.124395	Unspecified	A_14_P137039	0.564416	No	No
201146_at	NFE2L2	nuclear factor (erythroid-derived 2)-like 2	2	2q31	177803397-177803863	0.4	0.124395	Deleted	A_14_P111407	0.564416	No	No
209510_at	RNF139	ring finger protein 139	8	8q24	125568739-125569268	0.4	0.124395	Gained	A_14_P110401	0.564416	No	No
215435_at	DDEF1	development and differentiation enhancing factor 1	8	8q24.1-q24.2	131224996-131225382	0.4	0.124395	Gained	A_14_P125361	0.564416	No	No
204839_at	POP5	processing of precursor 5, ribonuclease P/MRP subunit (S. cerevisiae)	12	12q24.31	119501283-119502086	0.4	0.124395	Gained	A_14_P123833	0.564416	No	No
214331_at	TSFM	Ts translation elongation factor, mitochondrial	12	12q13-q14	56477102- 56477526	0.4	0.124395	Unspecified	A_14_P113982	0.564416	No	No
223098_s_at	LONPL	NA	16	16q12.1	46943008- 46943291	0.4	0.124395	Unspecified	A_14_P110379	0.564416	Yes	No
230414_s_at	CHST6	carbohydrate (N-acetylglucosamine 6-O) sulfotransferase 6	16	16q22	74038675- 74039088	0.4	0.124395	Unspecified	A_14_P108571	0.564416	Yes	No
212332_at	RBL2	retinoblastoma-like 2 (p130)	16	16q12.2	52061858- 52062079	0.4	0.124395	Unspecified	A_14_P123561	0.564416	No	No
230884_s_at	SPG7	spastic paraplegia 7, paraplegin (pure and complicated autosomal recessive)	16	16q24.3	88141911- 88142014	0.4	0.124395	Unspecified	A_14_P121120	0.564416	Yes	No
38707_r_at	E2F4	E2F transcription factor 4, p107/p130-binding	16	16q21-q22	65789749- 65789862	0.4	0.124395	Deleted	A_14_P121955	0.564416	No	No
220839_at	METTL5	methyltransferase like 5	2	2q31.1	170374924-170375100	-0.4	0.125879	Gained	A_14_P200070	0.570204	No	No
234498_at	LOC130951	NA	2	2p13.1	74659587- 74660078	-0.4	0.125879	Unspecified	A_14_P133168	0.570204	No	No
1559204_x_at	KRAS	v-Ki-ras2 Kirsten rat sarcoma viral oncogene homolog	12	12p12.1	25278161- 25278323	-0.4	0.125879	Deleted	A_14_P109860	0.570204	No	No
214695_at	UBAP2L	ubiquitin associated protein 2-like	1	1q21.3	152510047-152510500	0.397059	0.127374	Unspecified	A_14_P109760	0.570712	No	No
221115_s_at	LENEP	lens epithelial protein	1	1q22	153232778-153233335	0.397059	0.127374	Gained	A_14_P137988	0.570712	No	No
201214_s_at	PPP1R7	protein phosphatase 1, regulatory subunit 7	2	2q37.3	241770734-241771053	0.397059	0.127374	Gained	A_14_P106093	0.570712	Yes	No
201660_at	ACSL3	acyl-CoA synthetase long-chain family member 3	2	2q34-q35	223517039-223517506	0.397059	0.127374	Deleted	A_14_P113792	0.570712	No	No
232337_at	B3GNT7	UDP-GlcNAc:betaGal beta-1,3-N-acetylglucosaminyltransferase 7	2	2q37.1	231971345-231971750	0.397059	0.127374	Gained	A_14_P134107	0.570712	No	No
218900_at	CNNM4	cyclin M4	2	2p12-p11.2	96840772- 96841156	0.397059	0.127374	Gained	A_14_P131847	0.570712	No	No
207724_s_at	SPAST	spastin	2	2p24-p21	32233844- 32234310	0.397059	0.127374	Unspecified	A_14_P115672	0.570712	No	No
1553879_a_at	GOT1L1	glutamic-oxaloacetic transaminase 1-like 1	8	8p12	37911749- 37911892	0.397059	0.127374	Gained	A_14_P121846	0.570712	No	No
1557582_at	BIN3	bridging integrator 3	8	8p21.3	22539456- 22539610	0.397059	0.127374	Gained	A_14_P133267	0.570712	Yes	No
1569501_at	HSF1	heat shock transcription factor 1	8	8q24.3	145497858-145498049	0.397059	0.127374	Gained	A_14_P136776	0.570712	No	No
202561_at	TNKS	tankyrase, TRF1-interacting ankyrin-related ADP-ribose polymerase	8	8p23.1	9676688- 9677233	0.397059	0.127374	Unspecified	A_14_P128288	0.570712	No	No
226791_at	KIFC2	kinesin family member C2	8	8q24.3	145669784-145669864	0.397059	0.127374	Unspecified	A_14_P138731	0.570712	Yes	No
234718_at	TMEM16B	transmembrane protein 16B	12	12p13.3	5542634- 5542998	0.397059	0.127374	Gained	A_14_P136948	0.570712	No	No
241509_at	PLEKHA5	pleckstrin homology domain containing, family A member 5	12	12p12	19224806- 19224995	0.397059	0.127374	Gained	A_14_P131001	0.570712	Yes	No
1561500_at	LOC348180	NA	16	16q24.3	87303328- 87303457	0.397059	0.127374	Deleted	A_14_P123517	0.570712	Yes	No
223397_s_at	NIP7	nuclear import 7 homolog (S. cerevisiae)	16	16q22.1	67934209- 67934417	0.397059	0.127374	Deleted	A_14_P129948	0.570712	No	No
202738_s_at	PHKB	phosphorylase kinase, beta	16	16q12-q13	46290644- 46291134	0.397059	0.127374	Deleted	A_14_P131097	0.570712	No	No
233557_s_at	MON1B	MON1 homolog B (yeast)	16	16q23.1	75790178- 75790635	0.397059	0.127374	Deleted	A_14_P135769	0.570712	No	No
203806_s_at	FANCA	Fanconi anemia, complementation group A	16	16q24.3	88331504- 88331981	0.397059	0.127374	Unspecified	A_14_P105736	0.570712	Yes	No
221776_s_at	BRD7	bromodomain containing 7	16	16q12	48911299- 48911805	0.397059	0.127374	Deleted	A_14_P116595	0.570712	No	No
231540_at	NFE2L2	nuclear factor (erythroid-derived 2)-like 2	2	2q31	177856545-177857039	-0.397059	0.128883	Unspecified	A_14_P130857	0.573078	No	No
216753_at	PRKCE	protein kinase C, epsilon	2	2p21	45759002- 45759489	-0.397059	0.128883	Unspecified	A_14_P130416	0.573078	Yes	No
242172_at	MEIS1	Meis1, myeloid ecotropic viral integration site 1 homolog (mouse)	2	2p14-p13	66646917- 66647415	-0.397059	0.128883	Deleted	A_14_P126577	0.573078	No	No
209552_at	PAX8	paired box gene 8	2	2q12-q14	113691617-113691977	-0.397059	0.128883	Gained	A_14_P136961	0.573078	No	No
243186_at	ALS2CR13	amyotrophic lateral sclerosis 2 (juvenile) chromosome region, candidate 13	2	2q33.1	203208592-203269000	-0.397059	0.128883	Unspecified	A_14_P136821	0.573078	No	No
207938_at	PI15	peptidase inhibitor 15	8	8q21.11	75919916- 75924093	-0.397059	0.128883	Gained	A_14_P132592	0.573078	No	No
219897_at	RNF122	ring finger protein 122	8	8p12	33524875- 33525329	-0.397059	0.128883	Gained	A_14_P107436	0.573078	No	No
203117_s_at	USP52	ubiquitin specific peptidase 52	12	12q13.2-q13.3	54997061- 54997588	-0.397059	0.128883	Gained	A_14_P100265	0.573078	Yes	No
225782_at	MSRB3	methionine sulfoxide reductase B3	12	12q14.3	64146443- 64146869	-0.397059	0.128883	Gained	A_14_P117205	0.573078	No	No
205970_at	MT3	metallothionein 3 (growth inhibitory factor (neurotrophic))	16	16q13	55182253- 55182447	-0.397059	0.128883	Deleted	A_14_P114578	0.573078	No	No
221905_at	CYLD	cylindromatosis (turban tumor syndrome)	16	16q12.1	49389737- 49389952	-0.397059	0.128883	Unspecified	A_14_P100177	0.573078	No	No
223066_at	SNAPAP	SNAP-associated protein	1	1q21.3	151900384-151900855	0.394118	0.130404	Unspecified	A_14_P123709	0.573078	No	No
202251_at	PRPF3	PRP3 pre-mRNA processing factor 3 homolog (S. cerevisiae)	1	1q21.1	148591931-148592205	0.394118	0.130404	Unspecified	A_14_P109827	0.573078	No	No
210594_x_at	MPZL1	myelin protein zero-like 1	1	1q24.2	166008135-166009230	0.394118	0.130404	Deleted	A_14_P135623	0.573078	No	No
238730_at	ARHGEF11	Rho guanine nucleotide exchange factor (GEF) 11	1	1q21	155281673-155281991	0.394118	0.130404	Unspecified	A_14_P122851	0.573078	No	No
239210_at	PBX1	pre-B-cell leukemia transcription factor 1	1	1q23	162916264-162916510	0.394118	0.130404	Gained	A_14_P135647	0.573078	No	No
214441_at	STX6	syntaxin 6	1	1q25.3	179223998-179224107	0.394118	0.130404	Unspecified	A_14_P123433	0.573078	No	No
227285_at	C1orf51	chromosome 1 open reading frame 51	1	1q21.2	148525578-148526021	0.394118	0.130404	Gained	A_14_P120954	0.573078	No	No
226922_at	RANBP2	RAN binding protein 2	2	2q12.3	108768128-108768670	0.394118	0.130404	Unspecified	A_14_P108565	0.573078	No	No
234974_at	GALM	galactose mutarotase (aldose 1-epimerase)	2	2p22.1	38815060- 38815336	0.394118	0.130404	Gained	A_14_P135349	0.573078	No	No
238572_at	MGC16211	NA	2	2q35	219822773-219823233	0.394118	0.130404	Unspecified	A_14_P102962	0.573078	No	No
240758_at	CENTG2	centaurin, gamma 2	2	2p24.3-p24.1	236298605-236298801	0.394118	0.130404	Unspecified	A_14_P138118	0.573078	No	No
240804_at	GPR39	G protein-coupled receptor 39	2	2q21-q22	133117366-133117730	0.394118	0.130404	Gained	A_14_P200068	0.573078	Yes	No
241825_at	FLJ37953	NA	2	2q33.1	200501991-200502262	0.394118	0.130404	Deleted	A_14_P112203	0.573078	No	No
212065_s_at	USP34	ubiquitin specific peptidase 34	2	2p15	61271155- 61271299	0.394118	0.130404	Gained	A_14_P201231	0.573078	No	No
224387_at	COMMD5	COMM domain containing 5	8	8q24-qter	146046523-146046649	0.394118	0.130404	Gained	A_14_P106450	0.573078	No	No
217611_at	ERICH1	glutamate-rich 1	8	8p23.3	610340- 610708	0.394118	0.130404	Unspecified	A_14_P113455	0.573078	Yes	No
221719_s_at	LZTS1	leucine zipper, putative tumor suppressor 1	8	8p22	20155164- 20156798	0.394118	0.130404	Gained	A_14_P134836	0.573078	No	No
219449_s_at	TMEM70	transmembrane protein 70	8	8q21.11	75056019- 75056497	0.394118	0.130404	Gained	A_14_P128115	0.573078	No	No
200847_s_at	TMEM66	transmembrane protein 66	8	8p12	30040222- 30040672	0.394118	0.130404	Unspecified	A_14_P201394	0.573078	No	No
244715_at	KIAA0701	NA	12	12q23.1	99040541- 99040879	0.394118	0.130404	Gained	A_14_P126520	0.573078	No	No
200948_at	MLF2	myeloid leukemia factor 2	12	12p13	6727497- 6727955	0.394118	0.130404	Gained	A_14_P113155	0.573078	No	No
240055_at	SLC2A14	solute carrier family 2 (facilitated glucose transporter), member 14	12	12p13.31	7887524- 8016428	0.394118	0.130404	Gained	A_14_P119298	0.573078	Yes	No
219901_at	FGD6	FYVE, RhoGEF and PH domain containing 6	12	12q22	93998998- 93999463	0.394118	0.130404	Gained	A_14_P102352	0.573078	No	No
205385_at	MDM2	Mdm2, transformed 3T3 cell double minute 2, p53 binding protein (mouse)	12	12q14.3-q15	67488326- 67496983	0.394118	0.130404	Unspecified	A_14_P132739	0.573078	No	No
218879_s_at	MTHFSD	methenyltetrahydrofolate synthetase domain containing	16	16q24.1	85122030- 85122497	0.394118	0.130404	Unspecified	A_14_P135528	0.573078	Yes	No
204506_at	PPP3R1	protein phosphatase 3 (formerly 2B), regulatory subunit B, 19kDa, alpha isoform (calcineurin B, type I)	2	2p15	68259666- 68260053	0.394408	0.130604	Unspecified	A_14_P103146	0.573654	No	No
1554545_at	APOBEC4	apolipoprotein B mRNA editing enzyme, catalytic polypeptide-like 4 (putative)	1	1q25.3	181882490-181882751	-0.394118	0.131937	Unspecified	A_14_P122344	0.576178	No	No
1556982_at	HHAT	hedgehog acyltransferase	1	1q32	208912157-208912581	-0.394118	0.131937	Unspecified	A_14_P131922	0.576178	No	No
222891_s_at	BCL11A	B-cell CLL/lymphoma 11A (zinc finger protein)	2	2p16.1	60538683- 60539056	-0.394118	0.131937	Gained	A_14_P202460	0.576178	Yes	No
233164_x_at	RHBDD1	rhomboid domain containing 1	2	2q36.3	227559761-227560283	-0.394118	0.131937	Gained	A_14_P101749	0.576178	No	No
215913_s_at	GULP1	GULP, engulfment adaptor PTB domain containing 1	2	2q32.3-q33	189157240-189167136	-0.394118	0.131937	Gained	A_14_P126728	0.576178	Yes	No
228707_at	CLDN23	claudin 23	8	8p23.1	8598693- 8598937	-0.394118	0.131937	Unspecified	A_14_P128652	0.576178	No	No
1553713_a_at	RHEBL1	Ras homolog enriched in brain like 1	12	12q13.12	47744773- 47745026	-0.394118	0.131937	Unspecified	A_14_P112268	0.576178	No	No
231936_at	HOXC9	homeobox C9	12	12q13.3	52682931- 52683362	-0.394118	0.131937	Unspecified	A_14_P138945	0.576178	Yes	No
222368_at	LOC389634	NA	8	12p13.31	12466605- 12466978	-0.394118	0.131937	Gained	A_14_P200822	0.576178	Yes	No
243626_at	LOC389634	NA	8	12p13.31	12469041- 12469330	-0.394118	0.131937	Gained	A_14_P200822	0.576178	Yes	No
1558508_a_at	C1orf53	chromosome 1 open reading frame 53	1	1q31.3	196142902-196143078	0.391176	0.133484	Gained	A_14_P120904	0.576178	No	No
1562818_at	NMNAT2	nicotinamide nucleotide adenylyltransferase 2	1	1q25	181518736-181519024	0.391176	0.133484	Unspecified	A_14_P102303	0.576178	No	No
203033_x_at	FH	fumarate hydratase	1	1q42.1	239730359-239730514	0.391176	0.133484	Unspecified	A_14_P120277	0.576178	No	No
215776_at	INSRR	insulin receptor-related receptor	1	1q21-q23	155077384-155078211	0.391176	0.133484	Gained	A_14_P118101	0.576178	No	No
218578_at	CDC73	cell division cycle 73, Paf1/RNA polymerase II complex component, homolog (S. cerevisiae)	1	1q25	191486646-191487136	0.391176	0.133484	Unspecified	A_14_P106218	0.576178	No	No
219078_at	GPATC2	G patch domain containing 2	1	1q41	215670550-215670894	0.391176	0.133484	Unspecified	A_14_P115849	0.576178	No	No
1553587_a_at	POLE4	polymerase (DNA-directed), epsilon 4 (p12 subunit)	2	2p12	75039418- 75039528	0.391176	0.133484	Gained	A_14_P137080	0.576178	Yes	No
1554747_a_at	SEPT2	septin 2	2	2q37	241931853-241938291	0.391176	0.133484	Deleted	A_14_P136267	0.576178	Yes	No
1555548_at	NDUFA10	NADH dehydrogenase (ubiquinone) 1 alpha subcomplex, 10, 42kDa	2	2q37.3	240571607-240571809	0.391176	0.133484	Deleted	A_14_P111942	0.576178	Yes	No
1558015_s_at	ACTR2	ARP2 actin-related protein 2 homolog (yeast)	2	2p14	65327160- 65334502	0.391176	0.133484	Gained	A_14_P114653	0.576178	No	No
229290_at	LOC92196	NA	2	2q24.1	159380461-159380678	0.391176	0.133484	Gained	A_14_P200730	0.576178	No	No
212245_at	MCFD2	multiple coagulation factor deficiency 2	2	2p21	46982591- 46983057	0.391176	0.133484	Gained	A_14_P202102	0.576178	No	No
214364_at	MTERFD2	MTERF domain containing 2	2	2q37.3	241677305-241682517	0.391176	0.133484	Unspecified	A_14_P111314	0.576178	Yes	No
219858_s_at	FLJ20160	NA	2	2q32.2	191073343-191073713	0.391176	0.133484	Unspecified	A_14_P109429	0.576178	Yes	No
226243_at	LOC391356	NA	2	2p23.3	24866685- 24869730	0.391176	0.133484	Gained	A_14_P116849	0.576178	No	No
209066_x_at	UQCRB	ubiquinol-cytochrome c reductase binding protein	8	8q22	97313177- 97313345	0.391176	0.133484	Gained	A_14_P100574	0.576178	No	No
233399_x_at	LOC441383	NA	8	8q24.3	146194208-146194751	0.391176	0.133484	Gained	A_14_P119006	0.576178	Yes	No
205731_s_at	NCOA2	nuclear receptor coactivator 2	8	8q13.3	71187459- 71188024	0.391176	0.133484	Gained	A_14_P118150	0.576178	No	No
219299_at	TRMT12	tRNA methyltranferase 12 homolog (S. cerevisiae)	8	8q24.13	125533803-125534234	0.391176	0.133484	Gained	A_14_P129371	0.576178	No	No
238429_at	TMEM71	transmembrane protein 71	8	8q24.22	133791465-133791959	0.391176	0.133484	Gained	A_14_P113030	0.576178	No	No
56829_at	NIBP	NA	8	8q24.3	140811807-140812188	0.391176	0.133484	Gained	A_14_P118948	0.576178	No	No
1552540_s_at	IQCD	IQ motif containing D	12	12q24.13	112117848-112118066	0.391176	0.133484	Gained	A_14_P129332	0.576178	No	No
229528_at	LOC283378	NA	12	12q24.31	122342555-122342909	0.391176	0.133484	Gained	A_14_P101155	0.576178	No	No
1554600_s_at	LMNA	lamin A/C	1	1q21.2-q21.3	154372316-154372537	-0.391176	0.135043	Unspecified	A_14_P114205	0.57879	No	No
205988_at	CD84	CD84 molecule	1	1q24	158782729-158783000	-0.391176	0.135043	Unspecified	A_14_P122883	0.57879	No	No
222159_at	PLXNA2	plexin A2	1	1q32.2	206325132-206325514	-0.391176	0.135043	Gained	A_14_P201303	0.57879	No	No
1562687_x_at	LOC643496	NA	2	2q24.3	167928404-167928631	-0.391176	0.135043	Unspecified	A_14_P200950	0.57879	No	No
217507_at	SLC11A1	solute carrier family 11 (proton-coupled divalent metal ion transporters), member 1	2	2q35	218968765-218968948	-0.391176	0.135043	Unspecified	A_14_P111880	0.57879	No	No
228870_at	FAM84B	family with sequence similarity 84, member B	8	8q24.21	127638403-127638897	-0.391176	0.135043	Gained	A_14_P103927	0.57879	No	No
229839_at	SCARA5	scavenger receptor class A, member 5 (putative)	8	8p21.1	27783357- 27783614	-0.391176	0.135043	Gained	A_14_P139951	0.57879	No	No
242763_at	PKHD1L1	polycystic kidney and hepatic disease 1 (autosomal recessive)-like 1	8	8q23.1-q23.2	110581518-110581812	-0.391176	0.135043	Gained	A_14_P133268	0.57879	No	No
214470_at	KLRB1	killer cell lectin-like receptor subfamily B, member 1	12	12p13	9642362- 9642518	-0.391176	0.135043	Deleted	A_14_P103616	0.57879	Yes	No
215698_at	JARID1A	Jumonji, AT rich interactive domain 1A (RBBP2-like)	12	12p11	263426- 263556	-0.391176	0.135043	Unspecified	A_14_P107722	0.57879	Yes	No
217557_s_at	CPM	carboxypeptidase M	12	12q14.3	67534675- 67534907	-0.391176	0.135043	Deleted	A_14_P112137	0.57879	No	No
223511_at	C1orf124	chromosome 1 open reading frame 124	1	1q42.12-q43	229556061-229556529	0.388235	0.136615	Unspecified	A_14_P134260	0.57879	No	No
223821_s_at	SUSD4	sushi domain containing 4	1	1q41	221508466-221508642	0.388235	0.136615	Unspecified	A_14_P126212	0.57879	No	No
205655_at	MDM4	Mdm4, transformed 3T3 cell double minute 4, p53 binding protein (mouse)	1	1q32	202785507-202785881	0.388235	0.136615	Unspecified	A_14_P127624	0.57879	No	No
232144_at	PBX1	pre-B-cell leukemia transcription factor 1	1	1q23	162922910-162923375	0.388235	0.136615	Gained	A_14_P135647	0.57879	No	No
241131_at	SIPA1L2	signal-induced proliferation-associated 1 like 2	1	1q42.2	230610137-230610484	0.388235	0.136615	Unspecified	A_14_P136424	0.57879	Yes	No
200778_s_at	SEPT2	septin 2	2	2q37	241940090-241940617	0.388235	0.136615	Deleted	A_14_P136267	0.57879	Yes	No
202636_at	RNF103	ring finger protein 103	2	2p11.2	86684283- 86684525	0.388235	0.136615	Unspecified	A_14_P117690	0.57879	No	No
231168_at	PTMA	prothymosin, alpha (gene sequence 28)	2	2q35-q36	232281892-232282099	0.388235	0.136615	Gained	A_14_P112854	0.57879	Yes	No
214449_s_at	RHOQ	ras homolog gene family, member Q	2	2p21	46661686- 46661926	0.388235	0.136615	Unspecified	A_14_P131479	0.57879	Yes	No
214641_at	COL4A3	collagen, type IV, alpha 3 (Goodpasture antigen)	2	2q36-q37	227884995-227885416	0.388235	0.136615	Gained	A_14_P115033	0.57879	No	No
236599_at	SERPINE2	serpin peptidase inhibitor, clade E (nexin, plasminogen activator inhibitor type 1), member 2	2	2q33-q35	224558313-224558678	0.388235	0.136615	Gained	A_14_P139430	0.57879	No	No
242627_at	LOC56902	NA	2	2p14	68257153- 68257578	0.388235	0.136615	Unspecified	A_14_P103146	0.57879	No	No
221246_x_at	TNS1	tensin 1	2	2q35-q36	218372807-218422056	0.388235	0.136615	Deleted	A_14_P121770	0.57879	No	No
221945_at	FBXO41	F-box protein 41	2	2p13.2	73335560- 73335913	0.388235	0.136615	Gained	A_14_P137418	0.57879	No	No
205171_at	PTPN4	protein tyrosine phosphatase, non-receptor type 4 (megakaryocyte)	2	2q14.2	120439541-120442018	0.388235	0.136615	Gained	A_14_P134089	0.57879	No	No
1559965_at	LOC646345	NA	8	8q21.11	77686128- 77686213	0.388235	0.136615	Gained	A_14_P103569	0.57879	No	No
229841_at	EIF2C2	eukaryotic translation initiation factor 2C, 2	8	8q24	141601381-141601635	0.388235	0.136615	Gained	A_14_P111875	0.57879	No	No
219231_at	NCOA6IP	nuclear receptor coactivator 6 interacting protein	8	8q11	56900052- 56900503	0.388235	0.136615	Gained	A_14_P108934	0.57879	No	No
224810_s_at	ANKRD13A	ankyrin repeat domain 13A	12	12q24.11	108961035-108961559	0.388235	0.136615	Deleted	A_14_P201773	0.57879	No	No
206076_at	LRRC23	leucine rich repeat containing 23	12	12p13	6889314- 6889452	0.388235	0.136615	Gained	A_14_P136423	0.57879	No	No
215768_at	SOX5	SRY (sex determining region Y)-box 5	12	12p12.1	24195816- 24196060	0.388235	0.136615	Unspecified	A_14_P128601	0.57879	No	No
202837_at	TRAFD1	TRAF-type zinc finger domain containing 1	12	12q	111075422-111075673	0.388235	0.136615	Gained	A_14_P132975	0.57879	Yes	No
1566002_at	ANKRD11	ankyrin repeat domain 11	16	16q24.3	87983896- 87984354	0.388235	0.136615	Deleted	A_14_P116306	0.57879	Yes	No
235812_at	C16orf69	chromosome 16 open reading frame 69	16	16q12.1	48627979- 48628391	0.388235	0.136615	Deleted	A_14_P111750	0.57879	No	No
203590_at	DYNC1LI2	dynein, cytoplasmic 1, light intermediate chain 2	16	16q22.1	65315022- 65315230	0.388235	0.136615	Deleted	A_14_P120865	0.57879	No	No
232918_at	LOC541471	NA	2	2q13	111685089-111685503	-0.388235	0.1382	Unspecified	A_14_P101108	0.582811	Yes	No
211116_at	SLC9A2	solute carrier family 9 (sodium/hydrogen exchanger), member 2	2	2q11.2	102691009-102691522	-0.388235	0.1382	Unspecified	A_14_P139033	0.582811	No	No
1569887_a_at	LOC286135	NA	8	8p12	29930106- 29930633	-0.388235	0.1382	Gained	A_14_P126696	0.582811	No	No
212093_s_at	MTUS1	mitochondrial tumor suppressor 1	8	8p22	17546914- 17547301	-0.388235	0.1382	Gained	A_14_P125909	0.582811	Yes	No
231258_at	TMEM66	transmembrane protein 66	8	8p12	30050935- 30051114	-0.388235	0.1382	Gained	A_14_P110324	0.582811	No	No
219017_at	ETNK1	ethanolamine kinase 1	12	12p12.1	22729454- 22729828	-0.388235	0.1382	Deleted	A_14_P133884	0.582811	No	No
217199_s_at	STAT2	signal transducer and activator of transcription 2, 113kDa	12	12q13.2	55026874- 55026942	-0.388235	0.1382	Unspecified	A_14_P127094	0.582811	Yes	No
221696_s_at	STYK1	serine/threonine/tyrosine kinase 1	12	12p13.2	10663237- 10663512	-0.388235	0.1382	Gained	A_14_P134060	0.582811	No	No
36030_at	HOM-TES-103	NA	12	12p13.3	6519057- 6519329	-0.388235	0.1382	Gained	A_14_P116558	0.582811	Yes	No
212800_at	STX6	syntaxin 6	1	1q25.3	179210879-179211241	0.385294	0.139798	Unspecified	A_14_P123433	0.582993	No	No
232175_at	ARF1	ADP-ribosylation factor 1	1	1q42	226347527-226347945	0.385294	0.139798	Gained	A_14_P124155	0.582993	Yes	No
234649_at	POU2F1	POU domain, class 2, transcription factor 1	1	1q22-q23	165527914-165528316	0.385294	0.139798	Unspecified	A_14_P120545	0.582993	No	No
1552508_at	KCNE4	potassium voltage-gated channel, Isk-related family, member 4	2	2q36.3	223627301-223627752	0.385294	0.139798	Unspecified	A_14_P201756	0.582993	No	No
1557965_at	MTERFD2	MTERF domain containing 2	2	2q37.3	241683852-241684089	0.385294	0.139798	Unspecified	A_14_P111314	0.582993	Yes	No
222887_s_at	TMEM127	transmembrane protein 127	2	2q11.2	96281203- 96281700	0.385294	0.139798	Unspecified	A_14_P107464	0.582993	Yes	No
206072_at	UCN	urocortin	2	2p23-p21	27383831- 27384280	0.385294	0.139798	Gained	A_14_P116140	0.582993	No	No
228890_at	ATOH8	atonal homolog 8 (Drosophila)	2	2p11.2	85868206- 85868638	0.385294	0.139798	Unspecified	A_14_P104990	0.582993	No	No
207508_at	ATP5G3	ATP synthase, H+ transporting, mitochondrial F0 complex, subunit C3 (subunit 9)	2	2q31.1	175751201-175752226	0.385294	0.139798	Gained	A_14_P113929	0.582993	No	No
217730_at	TMBIM1	transmembrane BAX inhibitor motif containing 1	2	2p24.3-p24.1	218847285-218847731	0.385294	0.139798	Unspecified	A_14_P120033	0.582993	No	No
243578_at	GTDC1	glycosyltransferase-like domain containing 1	2	2q22.2-q22.3	144795905-144796354	0.385294	0.139798	Unspecified	A_14_P122661	0.582993	No	No
235413_at	GGCX	gamma-glutamyl carboxylase	2	2p12	85629773- 85630001	0.385294	0.139798	Unspecified	A_14_P116071	0.582993	No	No
207420_at	COLEC10	collectin sub-family member 10 (C-type lectin)	8	8q23-q24.1	120187812-120188321	0.385294	0.139798	Gained	A_14_P106637	0.582993	Yes	No
219363_s_at	MTERFD1	MTERF domain containing 1	8	8q22.1	97320921- 97325486	0.385294	0.139798	Gained	A_14_P122416	0.582993	No	No
207000_s_at	PPP3CC	protein phosphatase 3 (formerly 2B), catalytic subunit, gamma isoform (calcineurin A gamma)	8	8p21.3	22454071- 22454384	0.385294	0.139798	Gained	A_14_P138651	0.582993	Yes	No
209065_at	UQCRB	ubiquinol-cytochrome c reductase binding protein	8	8q22	97311955- 97312272	0.385294	0.139798	Gained	A_14_P100574	0.582993	No	No
225187_at	KIAA1967	KIAA1967	8	8p22	22533356- 22533858	0.385294	0.139798	Gained	A_14_P101308	0.582993	Yes	No
201475_x_at	MARS	methionine-tRNA synthetase	12	12q13.2	56195232- 56195388	0.385294	0.139798	Gained	A_14_P127400	0.582993	Yes	No
209876_at	GIT2	G protein-coupled receptor kinase interactor 2	12	12q24.1	108855084-108855378	0.385294	0.139798	Gained	A_14_P128412	0.582993	No	No
224960_at	SCYL2	SCY1-like 2 (S. cerevisiae)	12	12q23.1	99257467- 99258022	0.385294	0.139798	Unspecified	A_14_P129786	0.582993	No	No
224984_at	NFAT5	nuclear factor of activated T-cells 5, tonicity-responsive	16	16q22.1	68295496- 68296011	0.385294	0.139798	Deleted	A_14_P128140	0.582993	No	No
219105_x_at	ORC6L	origin recognition complex, subunit 6 like (yeast)	16	16q12	45289236- 45289573	0.385294	0.139798	Deleted	A_14_P111114	0.582993	No	No
206263_at	FMO4	flavin containing monooxygenase 4	1	1q23-q25	169577269-169577819	-0.385294	0.141409	Unspecified	A_14_P120987	0.58586	No	No
218795_at	ACP6	acid phosphatase 6, lysophosphatidic	1	1q21	145586671-145586840	-0.385294	0.141409	Gained	A_14_P119487	0.58586	Yes	No
1566166_at	ZNF650	zinc finger protein 650	2	2q31.1	170640147-170640580	-0.385294	0.141409	Gained	A_14_P124260	0.58586	No	No
240639_at	ARMC9	armadillo repeat containing 9	2	2q37.1	231779006-231779374	-0.385294	0.141409	Gained	A_14_P128490	0.58586	No	No
208396_s_at	PDE1A	phosphodiesterase 1A, calmodulin-dependent	2	2q32.1	182740938-182759053	-0.385294	0.141409	Unspecified	A_14_P104259	0.58586	No	No
1563450_at	DEFB107B	defensin, beta 107B	8	8p23.1	7354011- 7706884	-0.385294	0.141409	Gained	A_14_P119741	0.58586	Yes	No
209392_at	ENPP2	ectonucleotide pyrophosphatase/phosphodiesterase 2 (autotaxin)	8	8q24.1	120638581-120638837	-0.385294	0.141409	Gained	A_14_P111039	0.58586	No	No
200632_s_at	NDRG1	N-myc downstream regulated gene 1	8	8q24.3	134318656-134319168	-0.385294	0.141409	Gained	A_14_P111630	0.58586	No	No
1554349_at	XRCC6BP1	XRCC6 binding protein 1	12	12q14.1	56622034- 56622279	-0.385294	0.141409	Unspecified	A_14_P104699	0.58586	No	No
208417_at	FGF6	fibroblast growth factor 6	12	12p13	4413632- 4424871	-0.385294	0.141409	Unspecified	A_14_P119522	0.58586	No	No
217996_at	PHLDA1	pleckstrin homology-like domain, family A, member 1	12	12q15	74709636- 74710123	-0.385294	0.141409	Gained	A_14_P122174	0.58586	No	No
227450_at	C12orf46	chromosome 12 open reading frame 46	12	12p12.3	14958279- 14958765	-0.385294	0.141409	Gained	A_14_P105392	0.58586	No	No
213629_x_at	MT1F	metallothionein 1F (functional)	16	16q13	55250486- 55250631	-0.385294	0.141409	Unspecified	A_14_P104610	0.58586	No	No
200594_x_at	HNRPU	heterogeneous nuclear ribonucleoprotein U (scaffold attachment factor A)	1	1q44	243083644-243084087	0.382353	0.143033	Unspecified	A_14_P110500	0.587278	No	No
223402_at	DUSP23	dual specificity phosphatase 23	1	1q23.2	158018565-158018936	0.382353	0.143033	Unspecified	A_14_P120630	0.587278	No	No
242575_at	SMG7	Smg-7 homolog, nonsense mediated mRNA decay factor (C. elegans)	1	1q25	181762352-181762525	0.382353	0.143033	Gained	A_14_P137949	0.587278	No	No
202931_x_at	BIN1	bridging integrator 1	2	2q14	127522136-127522475	0.382353	0.143033	Gained	A_14_P104517	0.587278	No	No
212645_x_at	BRE	brain and reproductive organ-expressed (TNFRSF1A modulator)	2	2p23.2	28414823- 28415227	0.382353	0.143033	Gained	A_14_P107323	0.587278	No	No
213465_s_at	PPP1R7	protein phosphatase 1, regulatory subunit 7	2	2q37.3	241748420-241748583	0.382353	0.143033	Gained	A_14_P106093	0.587278	Yes	No
213946_s_at	OBSL1	obscurin-like 1	2	2q35	220124494-220124765	0.382353	0.143033	Unspecified	A_14_P119040	0.587278	No	No
218861_at	RNF25	ring finger protein 25	2	2q35	219236901-219237376	0.382353	0.143033	Unspecified	A_14_P129696	0.587278	No	No
[truncated: 7,409 more rows]
